# Supplementary material for: INPP4B promotes PI3Kα-dependent late endosome formation and Wnt/β-catenin signaling in breast cancer
Source: Nat Commun. 2021 May 25;12:3140. doi: 10.1038/s41467-021-23241-6 (PMC8149851; doi:10.1038/s41467-021-23241-6)
Supplement: Supplementary file 4 — Source Data [file 41467_2021_23241_MOESM4_ESM.zip]

Archive with 9 entries (6 files):
- NCOMMS-20-40176-A Source data/
- NCOMMS-20-40176-A Source data/.DS_Store
- __MACOSX/
- __MACOSX/NCOMMS-20-40176-A Source data/
- __MACOSX/NCOMMS-20-40176-A Source data/._.DS_Store
- NCOMMS-20-40176-A Source data/NCOMMS-20-40176-A Rodgers et al Source Data.xlsx
- __MACOSX/NCOMMS-20-40176-A Source data/._NCOMMS-20-40176-A Rodgers et al Source Data.xlsx
- NCOMMS-20-40176-A Source data/Rodgers et al unprocessed blots.pdf
- __MACOSX/NCOMMS-20-40176-A Source data/._Rodgers et al unprocessed blots.pdf
