# Supplementary material for: INPP4B promotes PI3Kα-dependent late endosome formation and Wnt/β-catenin signaling in breast cancer
Source: Nat Commun. 2021 May 25;12:3140. doi: 10.1038/s41467-021-23241-6 (PMC8149851; doi:10.1038/s41467-021-23241-6)
Supplement: Supplementary file 4 — Source Data [file 41467_2021_23241_MOESM4_ESM.zip › NCOMMS-20-40176-A Source data/NCOMMS-20-40176-A Rodgers et al Source Data.xlsx]

## Sheet: Figure 1
Figure 1a					Figure 1b						Figure 1c					Figure 1d					Figure 1e							Figure 1f
INPP4B staining	Luminal (cases)	HER2-amplified (cases)	Triple negative (cases)		INPP4B staining	Luminal (cases)	HER2-amplified (cases)	Triple negative (cases)			Normal	Luminal	HER2-amplified	Triple negative		INPP4B mRNA expression	Luminal (cases)	HER2-amplified (cases)	Triple negative (cases)		PIK3CA-WT	PIK3CA-mutant	PTEN-WT	PTEN-Mutant	AKT1-WT	AKT1-Mutant		PIK3CA-WT	PIK3CA-mutant	PIK3CA-WT	PIK3CA-mutant
0	24	8	51		0	8	2	12			0	-3.59	-2.13	-4.08		<0.5-fold	10	4	24		2.8348	2.8753	0.3497	0.4082	0.3497	0.8466		1.6584	0.9338	0.2884	-0.0014
1	46	3	13		1	11	0	4			-0.16	-2.64	-1.93	-4.07		0.5-2-fold	43	9	9		2.7026	2.738	0.1326	1.6007	0.6103	0.229		0.4531	0.3445	0.5405	0.6885
2	37	2	9		2	26	1	0			1.46	-2.48	-1.25	-4.05		>2-fold	31	0	1		2.6803	2.5908	0.3694	1.0287	0.1326	0.1262		1.0819	2.4269	0.4909	0.5227
3	27	2	2		3	38	3	2			1.58	-2.33	-1.04	-4							2.6756	2.5056	0.9723	0.2154	0.3694	1.0734		0.5886	1.7757	0.3444	2.1257
											-1.2	-2.16	-0.48	-3.83							2.6513	2.5043	1.2666	0.9393	0.832	0.4685		0.8065	1.4148	0.0964	0.3361
Fishers exact test	INPP4B staining 3	INPP4B staining 0-2			Fishers exact test	INPP4B staining 3	INPP4B staining 0-2				-0.220001	-1.94	-0.34	-3.44							2.6451	2.489	1.3586	-0.5741	0.5719	0.6734		0.8031	1.7387	0.047	0.0614
Luminal	27	107			Luminal	38	45				-1.61	-1.57	-0.1	-2.86							2.556	2.4312	0.832	-0.1512	1.6007	2.6803		0.6021	2.489	1.586	1.4408
HER2-amplified, triple negative	4	86			HER2-amplified, triple negative	5	19				0.38	-1.34	0.0400002	-2.67							2.492	2.4269	1.5646	-0.7263	0.5094	0.1882		0.0235	0.7036	0.7874	0.3972
											0.54	-1.26	0.0600003	-2.67							2.4383	2.3557	1.7394	0.4847	0.3613	0.1347		0.4308	1.8733	1.0175	0.0029
Fishers exact test	INPP4B staining 0	INPP4B staining 1-3			Fishers exact test	INPP4B staining 0	INPP4B staining 1-3				-0.07	-0.94	0.170001	-2.6							2.2556	2.3375	0.9883	1.2172	1.5943	0.2339		0.4481	1.4065	0.1015	0.891
Triple negative	51	24			Triple negative	12	6				0.56	-0.9	0.34	-2.56							2.2366	2.2735	1.1453	1.2798	0.8354	0.7412		0.5252	-0.2745	0.2143	1.3165
Luminal, HER2-amplified	32	117			Luminal, HER2-amplified	10	79				-1.09	-0.85	0.41	-2.52							2.1597	2.2639	0.5411	0.2164	0.5778	1.1892		1.644	-0.1512	0.348	0.6002
											0	-0.8	0.75	-2.35							2.1158	2.2492	2.3375	0.7452	0.7128	1.3571		0.3534	-0.1223	1.3185	0.0018
											-0.28	-0.71		-2.23							2.1043	2.2013	1.7563	0.1274	0.4574	0.1732		0.7634	0.7123	1.2462	0.7143
											0.66	-0.68		-2.09							2.101	2.172	1.7195	0.1738	0.5186	0.6539		0.2734	0.5202	0.0538	0.7662
											-0.680001	-0.59		-1.97							2.0709	2.1316	0.8466	0.2185	0.0778	0.963		2.2366	1.0882	0.7772	0.3469
												-0.47		-1.93							2.0645	2.1257	1.209	1.2724	1.4511	0.8126		2.8348	1.3244	1.2781	0.5291
												-0.45		-1.89							2.0516	2.0648	1.1336	0.0431	0.2218	0.4414		0.2872	0.4884	0.1891	0.2164
												-0.34		-1.89							2.0381	2.0408	0.5094	0.4332	1.3439	1.6553		1.5748	0.9593	0.4264	0.5224
												-0.31		-1.77							1.9752	1.9518	0.9435	1.9619	0.1021	0.0964		2.1597	1.8684	0.9838	0.5189
												-0.3		-1.67							1.9686	1.9153	0.4712	0.0094	0.2061	0.9564		0.6207	1.6276	0.1606	-1.6612
												-0.22		-1.3							1.9619	1.9051	1.277	0.0021	2.2735	1.3966		0.089	-0.1913	0.5932	-1.154
												-0.19		-1.23							1.9255	1.8888	1.15	0.6054	0.9869	0.3444		0.3258	-0.5448	0.6065	-0.3948
												-0.13		-1.04							1.8763	1.8733	0.8354	0.8292	0.3445	0.2032		0.5507	-0.4777	0.7575	-0.7383
												-0.11		-0.99							1.8562	1.8684	1.7559	0.0249	0.1423	1.3459		0.7634	-0.6623	0.8045	-0.7383
												-0.11		-0.95							1.8502	1.8674	1.363	0.0182	0.4511	0.1451		1.0014	0.7057	0.3258	-0.424
												-0.0799999		-0.89							1.8291	1.8425	0.61	0.8921	0.6946	1.644		0.9905	2.4312	0.4718	-0.5158
												-0.02		-0.82							1.7765	1.829	0.7128	1.6147	0.6005	0.7471		0.1451	0.9825	1.5943	-0.0427
												-0.02		-0.75							1.7762	1.7757	0.5971	-1.0619	0.0546	-0.3831		1.3261	0.5821	1.15	-0.4829
												-0.00999999		-0.65							1.7593	1.7682	0.619	-0.2875	0.96	-1.2337		0.0391	1.2098	1.3586	-0.764
												0.0200007		-0.15							1.7563	1.7573	0.229	-1.8577	0.3403	-0.913		0.715	1.4131	-1.4879	-1.2623
												0.0799999		0.3							1.7559	1.7554	1.0382	-0.8024	0.2425	-0.7189		0.4884	0.1611	-0.137	-0.916
												0.149999		0.33							1.7394	1.7387	2.2013	-0.416	0.3162	-0.0052		0.1428	1.1406	-0.6936	-1.231
												0.170001		2.56							1.7315	1.7281	0.4718	-0.5546	1.4093	-0.1697		1.5748	2.1316	-1.9487	-0.968
												0.18									1.7275	1.7248	0.1594	-0.155	1.7248	-0.5921		0.0699	0.8668	-1.5748	-0.3281
												0.21									1.7072	1.7195	1.4593	-0.7943	2.492	-0.5644		0.0642	1.0389	-0.5846	-0.7383
												0.24									1.7009	1.7039	0.8326	-0.8436	0.4066	-0.886		1.3966	0.1196	-1.9856	-1.4462
												0.31									1.6992	1.6936	0.1451	-0.4885	0.0219	-0.6428		1.1367	1.2393	-2.0448	-0.7526
												0.42									1.6774	1.6846	0.0208	-1.5472	0.4209	-0.7147		0.552	0.1134	-0.3163	-0.5881
												0.48									1.667	1.6842	1.4511	-0.7684	0.5227	-0.6251		0.11	1.3992	-0.5373	-0.4491
												0.48									1.6584	1.6625	0.2461	-0.1009	0.0013	-0.4542		0.9564	1.3435	-1.4818	-0.6355
												0.64									1.6553	1.6616	1.033	-0.4235	1.2798	-1.5186		0.6672	1.4531	-1.9278	-0.0587
												0.65									1.644	1.6584	1.0578	-0.7612	0.9895	-0.7722		0.3355	1.6326	-1.7013	-0.2365
												0.68									1.6328	1.6545	0.8209	-2.1082	0.3162	-0.1616		0.8058	1.4461	-0.8762	-1.1452
												0.71									1.6318	1.6383	1.8425	-0.1019	0.8915	-0.0499		1.3235	0.8661	-2.0741	-1.0938
												0.72									1.6147	1.6326	0.5376	-1.7715	0.9034	-0.8753		0.5487	0.5189	-0.0245	1.1851
												0.75									1.6007	1.6326	0.1021	-1.5619	0.9029	-1.7548		1.3195	1.4356	-1.5864	0.9029
												0.76									1.5972	1.6292	0.2369	-1.8645	1.9255	-0.3655		0.8414	1.0095	-1.61	0.7907
												0.79									1.5943	1.6276	1.5665	0.5186	0.0913	-0.0929		0.2306	0.9342	-1.4405	1.4339
												0.85									1.586	1.6166	0.8315	2.0709	0.8045	-0.0744		1.1541	1.6545	-1.8995	0.7792
												0.94									1.5748	1.6029	1.6012	0.8766	0.6478	-1.685		2.6451	0.8929	-1.1704	0.4956
												0.98									1.5748	1.6027	1.7275	1.9051	0.2764	-0.081		0.5857	0.0682	-0.9641	0.1582
												1.01									1.573	1.6012	0.1611	1.6326	0.1162	-1.4837		0.6713	1.0605	-1.7618	0.4293
												1.03									1.5676	1.5886	0.6169	-1.6184	1.7315	-0.1295		1.6318	0.3662	-1.508	0.9455
												1.03									1.5646	1.5843	0.2885	-0.1266	2.101	-0.4446		1.1055	0.7587	-0.0982	0.7176
												1.13									1.5371	1.5813	1.3819	-0.4165	2.1043	1.7563		1.13	0.6462	-1.2716	0.6771
												1.13									1.5093	1.5758	0.4413	-0.7338	0.6846	0.4712		2.6513	0.6501	-1.6519	0.1091
												1.13									1.5059	1.5695	0.3445	-0.5747	0.3094	0.0208		0.3388	0.7894	-2.2484	0.3674
												1.19									1.4875	1.5665	0.6759	0.6449	0.6065	1.0578		1.4875	0.9614	-1.507	1.3439
												1.25									1.4801	1.5634	0.9495	0.5219	0.1356	0.4034		0.3637	1.2162	-0.9876	1.2172
												1.28									1.462	1.561	0.3186	0.2306	1.0398	1.667		0.8406	1.4679	-0.7585	0.9564
												1.3									1.4608	1.5549	1.3841	-0.3194	0.2164	1.0647		0.4308	0.2639	-1.7029	-0.4446
												1.31									1.4593	1.5539	0.6946	-1.2148	0.6748	0.0042		0.8544	0.4289	-1.5477	-1.2
												1.32									1.4522	1.5528	0.6005	-0.6609	0.5918	0.0357		0.7347	0.1275	-0.7803	-0.0646
												1.37									1.4511	1.5461	0.4036	-0.4008	0.2339	0.8544		0.5192	0.5018	-0.3256	-0.7313
												1.39									1.4417	1.5344	0.0041	-1.2407	0.5291	1.341		0.1891	0.0902	-1.6598	-0.2075
												1.41									1.4417	1.5165	1.4093	-1.8243	0.6195	0.2734		0.224	0.9752	-0.7049	-0.8561
												1.42									1.4123	1.4987	1.7248	-1.4008	1.4417	-0.0841		0.4414	1.4987	-1.3062	-1.7734
												1.46									1.411	1.4875	0.823	-1.7618	0.2664	-0.6599		1.056	1.9051	-1.9343	-0.1897
												1.48									1.4093	1.4825	0.1262	-0.6613	0.53	-0.8547		1.4801	0.7351	-0.5479	-0.6167
												1.67									1.3966	1.4715	0.4066	0.2614	0.7955	-0.6664		1.2365	1.0201	-1.2751	-0.404
												1.71									1.3843	1.4684	1.8674	-0.427	0.0992	-0.4224		0.0685	0.6725	-1.4136	-0.4366
												1.73									1.3804	1.4679	0.4209	-1.8995	2.0709	1.33		1.3804	1.0145	-0.3892	-0.5123
												1.76									1.3755	1.4531	0.455	1.3459	0.5559	0.0027		0.0049	0.0309	-1.3762	-0.7407
												1.76									1.3722	1.4504	0.6518	1.331	0.3566	-0.5305		0.4101	1.3455	-1.2575	-0.5152
												1.78									1.363	1.4504	0.5346	1.3115	1.9686	-1.082		1.1835	1.348	-1.4008	-0.5177
												1.88									1.3586	1.4479	0.8293	-1.161	1.0513	1.6147		1.0598	1.2436	-1.8925	-0.0591
												1.93									1.3571	1.4461	0.8915	-0.2947	0.5502	-0.5846		0.4103	0.0749	-1.5385	-0.5534
												2.29									1.3538	1.4461	0.0198	-1.9847	0.9838			0.0125	0.4278	-1.5547	-0.3234
												2.54									1.3495	1.4444	1.0734		0.7662			0.4586	1.4304	-1.8659	-1.8132
												3.28									1.3459	1.4439	0.868		0.421			1.1625	0.8332	-0.8451	-0.3554
												3.5									1.341	1.4439	1.5695		0.1009			0.8171	0.8027	-1.6665	-0.3062
												3.53									1.33	1.4408	0.227		1.4825			0.2511	0.033	-0.029	-1.3105
																					1.3261	1.4356	2.8753		0.4264			0.4533	1.6029	-1.4269	-0.1014
																					1.3238	1.4339	0.1229		0.0307			0.7245	0.1505	-1.754	-0.8096
																					1.3235	1.4304	0.4383		0.6098			0.4047	0.7257	-0.8613	-0.6613
																					1.3195	1.4262	1.9752		0.9107			1.6774	0.6313	-1.245	-1.6061
																					1.3185	1.4197	0.4266		0.0398			0.572	1.9153	-0.4989	-0.6192
																					1.3014	1.4148	0.4935		0.1567			0.9963	0.9407	-0.0508	-0.207
																					1.2962	1.4131	0.4685		0.4757			2.556	0.6174	-1.063	-0.9067
																					1.279	1.4065	0.4228		1.2437			1.0361	0.3177	-1.1253	-1.4638
																					1.2781	1.3992	0.7575		0.3108			0.3697	2.0648	-2.142	-1.1166
																					1.277	1.3864	1.4522		0.4512			1.9619	1.6936	-1.5866	-1.0746
																					1.2724	1.3841	0.2764		0.1196			0.5437	0.0502	-1.504	-1.4312
																					1.2708	1.3832	0.4452		0.1274			0.717	1.3115	-0.8029	-0.6549
																					1.2708	1.3819	0.5719		0.8039			0.5505	0.8292	-0.4445	-1.8577
																					1.2639	1.3752	2.5043		1.0844			0.4332	0.9454	-1.3389	-0.5977
																					1.2553	1.3729	1.7315		1.3495			1.3571	0.1371	-1.765	-1.0107
																					1.2462	1.3687	0.1218		0.9813			1.0243	1.5886	-1.1392	-0.8521
																					1.2452	1.3605	0.3823		0.5192			0.4523	1.6166	-2.042	-1.9667
																					1.2437	1.3549	2.101		1.4123			0.9894	0.6245	-1.8645	-0.3282
																					1.2365	1.3502	2.2639		1.2781			1.2708	0.7156	-1.8243	-1.2287
																					1.2315	1.348	0.9584		0.3899			0.937	1.4684	-0.6037	-1.3999
																					1.2313	1.3459	0.619		0.5373			1.8291	1.3832	-1.7268	0.4425
																					1.2192	1.3455	0.6734		0.6771			0.5177	0.6557	-1.6278	0.0835
																					1.209	1.3439	0.6877		1.6584			2.2556	0.3216	-1.1992	-0.5841
																					1.205	1.3435	2.6803		0.477			0.2734	0.1356	-1.9572
																					1.205	1.3422	0.6065		2.0645			0.7412	0.5751	-1.7543
																					1.1892	1.3332	1.561		2.0516			1.7593	0.7432	-2.0174
																					1.1835	1.331	0.9598		2.5908			0.577	1.2177	-0.4017
																					1.168	1.3244	0.0884		0.9593			1.7009	2.172	-2.3126
																					1.1627	1.3203	1.7039		1.2462			0.9948	1.3605	-2.0736
																					1.1625	1.3165	0.3222		0.234			0.2488	0.963	-2.0021
																					1.1541	1.3129	0.435		1.2524			0.6335	1.5549	-1.61
																					1.1527	1.3129	2.6756		0.9393			1.205	0.8809	-1.207
																					1.15	1.3115	0.8073		0.2932			1.1059	0.0152	-2.253
																					1.1453	1.2879	0.1091		0.1738			0.119	1.0885	-0.7253
																					1.1367	1.2798	0.5291		1.5528			0.2185	0.6798	-0.5644
																					1.136	1.279	1.829		0.2185			0.2668	0.359	-2.0578
																					1.13	1.2672	0.9595		0.1838			0.1738	1.1412	-0.3532
																					1.1059	1.2666	0.7847		1.1059			0.6537	0.569	-1.8814
																					1.1055	1.2666	0.6449		0.9338			0.6315	0.9787	-1.1845
																					1.0868	1.2524	0.3487		0.6864			0.2806	0.6305	-0.3786
																					1.0819	1.2436	0.6195		0.1072			0.7753	1.1107	-1.1704
																					1.0734	1.2393	0.1882		0.7136			1.573	0.9974	-1.8926
																					1.0658	1.2241	1.1163		0.5075			1.0647	2.0408	-2.0319
																					1.0647	1.2217	1.4417		1.2724			0.9301	1.331	-0.827
																					1.0598	1.2177	0.7867		1.0376			2.0516	0.5494	-0.982
																					1.0578	1.2172	0.1469		0.323			2.0645	0.0431	-1.639
																					1.056	1.2162	0.027		0.1847			0.2339	1.4197	-1.6572
																					1.0434	1.2098	0.7955		1.8502			0.2314	1.2666	-1.1162
																					1.0398	1.2035	0.1606		0.8929			1.4123	0.9321	-1.0116
																					1.0382	1.1876	0.4889		0.2488			0.9813	0.4119	-1.1661
																					1.0376	1.1851	0.506		0.2143			1.3495	0.0718	-1.1963
																					1.0361	1.171	0.0992		0.834			0.8039	2.2492	-1.2971
																					1.0279	1.1709	0.2637		0.1416			0.1274	0.9135	-1.9051
																					1.0258	1.1686	0.3469		0.0801			1.205	1.6383	-0.8078
																					1.0243	1.1412	0.6052		1.2217			0.6298	1.2217	-1.4873
																					1.0242	1.1406	0.4393		0.0186			1.2437	0.1416	-1.5054
																					1.0216	1.1367	1.5461		1.7593			0.0398	0.834	-0.5049
																					1.0188	1.136	1.667		0.1015			0.2122	0.8929	-0.8187
																					1.0175	1.1336	0.1795		2.2492			0.9107	1.5528	-1.4458
																					1.0095	1.1265	1.8733		1.171			0.3754	0.9393	-1.3087
																					1.0014	1.1226	0.6633		0.4884			0.209	1.2524	-1.5181
																					0.9963	1.1164	0.4394		0.6129			0.0307	0.1115	-1.5235
																					0.9948	1.1163	0.297		0.2734			0.2494	0.234	-0.7943
																					0.9905	1.1153	0.4317		0.0718			1.7765	2.5908	-1.4441
																					0.9894	1.1107	0.1347		0.6462			1.279	0.477	-0.5938
																					0.9867	1.0885	1.2241		1.3755			1.6992	1.6584	-1.7486
																					0.9838	1.0882	0.3566		0.2984			0.6091	0.4727	-1.1605
																					0.9813	1.0844	0.3516		0.4119			1.0216	0.5373	-1.0499
																					0.9792	1.0605	0.0741		0.7023			0.1252	0.3899	-1.4588
																					0.9564	1.056	0.382		0.9321			1.411	0.1462	-0.1364
																					0.9553	1.0552	0.3674		0.5177			0.3566	0.5568	-1.8385
																					0.9495	1.0513	1.9686		1.8291			0.2154	0.5389	-1.5534
																					0.9435	1.0389	1.2452		0.937			0.4317	0.5192	-0.8242
																					0.9384	1.0374	1.411		1.2666			0.7452	1.0844	-0.531
																					0.9377	1.0373	1.0513		1.4197			0.5559	0.7151	-1.2559
																					0.937	1.033	0.5502		1.2708			0.4393	1.1164	-0.7388
																					0.9301	1.0287	0.7036		0.0431			2.0709	1.4875	-0.6932
																					0.9167	1.0201	0.7662		0.8354			1.5059	0.243	-1.5632
																					0.9167	1.0175	0.6227		1.0175			0.0061	0.7572	-0.5386
																					0.9107	1.0145	0.8567		2.489			0.2664	0.9477	-1.8539
																					0.9034	1.0095	0.421		0.9894			0.7867	0.4757	-1.372
																					0.9029	0.9974	1.0216		0.5494			1.4417	0.1567	-0.9565
																					0.8894	0.9948	0.3644		0.4523			0.1882	2.3557	-1.1849
																					0.8886	0.9895	0.4295		2.0408			0.3487	0.6098	-2.0558
																					0.873	0.9888	0.6091		0.9974			2.6756	0.5557	-2.1581
																					0.868	0.9883	1.6992		0.6698			0.1514	0.3644	-1.7081
																					0.8606	0.9869	0.9792		1.1107			0.6734	0.421	-1.3334
																					0.8593	0.9825	1.3549		0.5505			1.0188	1.0513	-1.2397
																					0.8591	0.9796	0.106		0.9167			2.101	0.3674	-1.7439
																					0.8557	0.9787	0.4047		0.9796			1.1527	0.3516	-2.1579
																					0.8544	0.9752	1.7765		0.274			0.4935	1.2241	-1.3536
																					0.8494	0.9723	0.4293		0.5308			1.9752	0.4394	-2.034
																					0.8466	0.9701	1.4825		0.1588			0.227	0.8145	-2.1181
																					0.8414	0.963	0.2494		1.6027			1.9255	1.5461	-1.0668
																					0.8414	0.9614	0.4264		0.8593			0.2843	1.6292	-1.0817
																					0.8406	0.96	0.5238		0.8591			0.9034	0.0992	-0.6602
																					0.8368	0.9598	0.2128		0.3625			0.1262	0.506	-0.4309
																					0.8354	0.9595	0.209		0.717			0.0915	0.7955	-1.3106
																					0.8354	0.9593	0.6098		0.4462			1.3722	1.1163	-1.0966
																					0.8326	0.9584	0.1891		0.5113			0.8038	0.6195	-1.8141
																					0.8293	0.9564	2.3557		1.3244			0.4511	0.6449	-0.2875
																					0.8264	0.9564	0.0398		0.6305			0.1423	0.7847	-2.003
																					0.8171	0.9507	0.4757		0.9392			0.3498	0.9595	-1.9629
																					0.8142	0.9477	0.9477		0.0018			1.4511	1.829	-1.1606
																					0.8126	0.9455	0.7572		0.268			0.6123	1.7554	-1.1139
																					0.8065	0.9454	0.243		0.9787			0.7331	0.3797	-1.4336
																					0.8058	0.9407	1.2437		0.2153			1.4593	0.0884	-1.9348
																					0.8045	0.9393	0.4512		1.9619			0.4574	1.561	-0.9545
																					0.8039	0.9392	0.5269		0.81			1.363	0.3566	-1.1058
																					0.8038	0.9342	0.1196		0.3697			1.7559	0.6877	-1.6758
																					0.8031	0.9338	0.6298		0.569			0.8354	0.9584	-1.1853
																					0.7874	0.9321	1.4875		1.0434			0.9435	2.2639	0.3282
																					0.7867	0.9193	1.1164		1.0361			1.6007	1.5634	0.7471
																					0.7792	0.9135	1.205		0.252			1.209	0.6478	0.6613
																					0.7772	0.9029	0.8039		0.6018			1.0658	0.1405	1.3459
																					0.7753	0.8993	1.0844		0.9963			1.7563	0.8915	0.5488
																					0.769	0.8986	0.5192		0.2729			0.5411	0.1136	0.8494
																					0.7634	0.8929	0.5389		0.359			1.1453	0.4209	0.4173
																					0.7634	0.8929	0.5568		0.6798			1.7394	1.8674	0.399
																					0.7575	0.8921	0.1462		0.572			1.5646	1.7248	0.4008
																					0.7471	0.8915	0.5373		1.5344			1.2962	0.0041	0.6169
																					0.7452	0.891	0.6771		1.6774			-0.7174	0.3403	1.7072
																					0.7445	0.8809	1.6584		1.4444			-1.285	0.96	0.8126
																					0.7412	0.8766	0.6498		1.1226			-1.0308	0.9869	0.1252
																					0.7378	0.8745	0.2314		1.2879			-0.2947	1.3819	0.6165
																					0.7378	0.8668	0.0121		0.2331			-0.2533	0.1611	0.3625
																					0.7347	0.8661	0.2339		0.517			-0.9513	0.8745	0.0186
																					0.7331	0.8567	0.0538		0.6165			-0.1913	1.8425	0.1838
																					0.7297	0.8565	2.5908		0.3943			-0.4773	0.8209	2.1158
																					0.7245	0.8354	2.1158		0.7874			-0.4758	0.1451	1.9686
																					0.717	0.834	0.9593		0.0235			-1.082	0.1594	0.5918
																					0.715	0.8332	0.312		0.4047			-0.8864	2.2013	0.6748
																					0.7023	0.832	1.4504		0.7245			-0.2528	0.0636	0.9029
																					0.701	0.8315	0.4472		1.0885			-0.7397	0.5778	0.4088
																					0.6956	0.8306	1.0647		0.1235			-0.0891	0.6417	0.0219
																					0.6846	0.8292	0.6338		0.7176			-0.3359	0.4082	0.2425
																					0.6792	0.823	1.573		0.1252			-0.2932	1.7195	0.0546
																					0.6777	0.8209	0.7753		0.4533			-0.2802	2.3375	0.0778
																					0.6748	0.8196	1.4262		0.0152			-0.3241	0.9883	0.5094
																					0.6734	0.8145	0.0042		0.0094			-0.9366	1.2666	-0.9735
																					0.6713	0.81	0.234		0.3925			-0.8547	0.9723	-1.2096
																					0.6706	0.8099	0.1115		0.353			-0.3172	0.3694	-2.4271
																					0.6698	0.8073	1.2524		1.6625			-0.0386	0.1326	-2.1935
																					0.6672	0.8027	0.6315		1.3729			-0.3	0.6103	-1.7715
																					0.6613	0.798	0.2932		0.8414			-0.0625	-0.1041	-0.04
																					0.6539	0.7955	0.2668		0.0021			-0.2224	-2.6932	-1.799
																					0.6537	0.7955	0.2609		0.7758			-0.1009	-0.144	-1.5903
																					0.6535	0.7907	0.119		2.4383			-0.7684	-1.7244	-0.0433
																					0.6518	0.7897	1.1059		0.4534			-0.3099	-0.045	-0.9156
																					0.6514	0.7894	1.205		0.6885			-0.1652	-0.0521	-1.3179
																					0.6364	0.7847	0.9338		1.586			-0.1636	-0.0674	-2.2647
																					0.6338	0.7836	0.6864		0.9455			-1.1829	-0.3282	-0.7001
																					0.6335	0.7826	0.1072		0.4066			-0.6641	-0.1019	-1.8358
																					0.6315	0.7792	1.0376		0.4586			-0.6978	-0.6575	-0.1014
																					0.6298	0.7758	0.1847		0.0114			-0.6857	-0.2377	-1.4837
																					0.6227	0.7662	1.8502		0.0125			-1.7339	-1.0828	-1.751
																					0.6207	0.7657	0.8929		0.4103			-1.0063	-0.3933	-1.3455
																					0.619	0.7587	0.279		0.4293			-1.4065	-0.3307	-0.6914
																					0.6175	0.7572	0.834		0.7432			-0.7081	-0.3092	-1.2249
																					0.6169	0.7471	0.9948		0.5751			-0.7722	-0.0848	-1.3806
																					0.6169	0.7432	1.2217		1.0598			-0.2572	-0.1881	-1.5562
																					0.6165	0.7351	0.1767		0.6054			-0.5189	-0.1584	-1.5407
																					0.6123	0.727	1.7009		0.1532			-1.049	-0.9289	-1.9162
																					0.61	0.7257	1.6383		0.3216			-0.3287	-0.5606	-1.685
																					0.6091	0.7176	0.577		1.7072			-0.7147	-0.2512	-1.4142
																					0.6065	0.7156	0.0186		1.1835			-0.9253	-0.2568	-1.7937
																					0.6054	0.7151	1.7593		1.7281			-0.6428	-0.8067	-2.5297
																					0.6021	0.7143	0.9135		0.6557			-0.0244	-0.8445	-2.0663
																					0.5971	0.7136	2.2492		0.1047			-0.6237	-0.4013	-1.7177
																					0.5932	0.7128	1.171		1.3804			-0.7285	-0.4768	-0.959
																					0.5918	0.7123	0.4884		0.7156			-0.3287	-0.5774	-0.5726
																					0.5886	0.7057	0.7412		0.0685			-0.7456	-0.4132	-1.2989
																					0.5883	0.7036	0.2734		0.6245			-0.1584	-0.0267	-0.9979
																					0.5857	0.6946	1.1892		1.6166			-1.5671	-0.2678	-0.8137
																					0.5828	0.6885	0.0718		0.4956			-0.6952	-1.0251	-2.0793
																					0.577	0.6877	0.2984		1.8888			-1.4989	-0.1769	-1.6463
																					0.572	0.6864	0.4119		1.5886			-0.6444	-0.407	-1.675
																					0.5719	0.683	0.7023		0.873			-1.1346	-0.5901	-1.2127
																					0.5674	0.6798	0.9321		0.1371			-0.2901	-0.2295	-1.881
																					0.5559	0.6771	2.2556		1.4148			-0.5207	-1.7567	-0.6972
																					0.552	0.6759	0.5177		0.5828			-1.501	-0.0167	-2.2523
																					0.5507	0.6725	1.8291		1.2192			-0.3136	-0.7471	-2.1015
																					0.5505	0.6633	0.937		1.3014			-0.095	-0.6869	-0.2029
																					0.5502	0.6557	1.2666		0.0082			-0.2606	-0.1653	-1.9847
																					0.5488	0.6501	0.8354		1.1265			-0.0492	-0.4265	-1.5048
																					0.5487	0.6498	1.0175		0.9454			-1.2237	-0.0438	-1.5472
																					0.5437	0.6478	2.489		1.5843			-0.2272	-0.0041	-1.5595
																					0.5411	0.6462	0.9894		0.047			-0.1697	-0.0024	-1.9083
																					0.5405	0.6462	0.5494		0.2839			-0.577	-0.4065	-0.95
																					0.5376	0.6449	0.4523		0.3177			-0.0052	-1.1996	-1.8334
																					0.5372	0.6449	2.0408		1.5165			-0.3072	-1.3855	-1.1747
																					0.5371	0.6417	0.7143		1.9153			-1.2545	-0.4936	-0.7966
																					0.5367	0.6313	1.0243		0.4308			-0.421	-1.2012	-1.6406
																					0.5346	0.6305	0.9974		0.8766			-0.102	-0.711	-1.5508
																					0.5323	0.6245	1.3571		0.8406			-0.7903	-0.1114	-1.7384
																					0.5252	0.6195	1.8763		0.6313			-0.2548	-0.865	-0.7538
																					0.5238	0.619	0.6698		0.3637			-0.2613	-0.1928	-1.8774
																					0.5192	0.6174	1.1107		0.5462			-0.0441	-0.3685	-0.7062
																					0.5189	0.6129	0.9167		0.4125			-0.7049	-0.0123	-0.3525
																					0.5177	0.6103	0.9796		0.5323			-0.6941	-0.3603	-0.2079
																					0.5119	0.6098	1.3502		0.891			-1.429	-1.0126	-0.6183
																					0.5094	0.6082	1.4479		0.0249			-0.4282	-0.0257	-1.7712
																					0.5094	0.6052	0.4913		2.6513			-0.2794	-0.6339	-0.8665
																					0.5075	0.6018	0.274		0.2752			-0.2688	-0.7155	-1.2081
																					0.4935	0.6005	0.0357		0.0169			-0.0978	-0.039	-0.81
																					0.4933	0.6002	0.5308		0.7257			-0.8195	-0.3568	-1.4502
																					0.4913	0.5938	0.1588		0.091			-0.188	-0.5078	-1.5662
																					0.4909	0.5821	0.8593		1.6842			-0.3558	-0.0965	-0.9921
																					0.4889	0.5778	0.8591		1.6029			-0.029	-0.2297	-0.6865
																					0.4884	0.577	1.4439		1.13			-0.2407	-0.2806	-1.5178
																					0.4859	0.5751	0.3559		1.3843			-0.6705	-1.4246	-1.6136
																					0.4847	0.5719	0.4462		0.033			-0.2413	-0.0002	-1.0898
																					0.4797	0.569	0.5113		0.8027			-0.057	-0.2028	-0.7594
																					0.4761	0.5591	1.3244		0.8332			-0.9596	-0.441	-1.2407
																					0.4718	0.5568	0.6305		0.0837			-1.1996	-0.1719	-1.7403
																					0.4712	0.5557	0.9392		1.6318			-0.3325	-1.2247	-1.4818
																					0.47	0.5494	0.268		0.6713			-0.1455	-0.5415	-1.6179
																					0.4685	0.5462	0.9787		1.4304			-0.6352	-1.303	-1.2085
																					0.4667	0.5389	0.2153		0.4797			-0.9401	-0.8626	-0.0886
																					0.4586	0.5373	0.3697		0.4278			-1.1945	-0.7006	-1.4746
																					0.4574	0.5348	0.569		0.5857			-0.2928	-0.1276	-0.5546
																					0.4533	0.5308	1.0434		0.0749			-1.0038	-0.9034	-1.6655
																					0.4531	0.53	1.0361		1.2436			-0.1392	-0.831	-2.218
																					0.4523	0.5291	0.7836		1.348			-0.1472	-0.2108	-1.3299
																					0.4511	0.5269	1.7387		1.3455			-0.7774	-0.5037	-1.3426
																					0.4481	0.5227	0.6539		0.0309			-0.4912	-0.8956	-2.0111
																					0.4414	0.5224	2.556		1.0145			-0.3695	0.1106	-1.2404
																					0.4393	0.5219	0.252		2.6451			-0.5039	0.9948	-1.109
																					0.4383	0.5202	1.1412		0.6725			-0.1648	0.8565	-0.3436
																					0.4359	0.5192	0.6018		0.7351			-0.095	1.056	-1.5619
																					0.4332	0.5189	0.9963		1.9051			-0.4295	0.8993	-1.1417
																					0.4317	0.5189	0.2729		1.4987			-1.2766	1.3129	-0.8024
																					0.4308	0.5186	0.6798		0.8414			-1.0619	1.4504	-1.4649
																					0.4308	0.517	0.0434		1.3195			-1.0795	1.6326	-0.9319
																					0.4295	0.5113	0.0119		0.5487			-0.2555	0.5591	-0.6071
																					0.4266	0.506	1.5344		0.9752			-0.5416	0.2044	-1.658
																					0.4266	0.5031	1.6774		0.8058			0.4859	0.3222	-0.913
																					0.4264	0.5018	1.4444		0.0902			0.345	1.0552	-2.153
																					0.4173	0.4956	1.1226		1.6616			0.5674	0.4314	-1.2337
																					0.4103	0.4897	1.2879		0.1072			0.7378	0.7826	-1.6744
																					0.4101	0.4884	0.2331		0.5018			0.1331	0.156	-1.6147
																					0.4094	0.477	0.517		1.7762			0.6535	0.0998	-1.4081
																					0.4088	0.4757	1.0175		0.4289			1.2553	0.1778	-1.0221
																					0.4066	0.4727	0.6165		0.2639			1.4417	2.5056	-1.6335
																					0.4047	0.455	0.3943		0.8099			0.7445	0.0169	-0.298
																					0.4047	0.4534	0.0235		0.3126			0.6792	1.7573	-1.8373
																					0.4034	0.4512	1.0885		1.4679			0.2979	0.23	-1.1849
																					0.4008	0.4472	0.1252		1.2162			0.8368	0.8306	-2.1736
																					0.399	0.4465	0.4533		0.9614			0.8354	1.1367	-1.0324
																					0.3925	0.4462	0.2511		1.0279			0.1173	1.3687	-2.3479
																					0.3918	0.4452	0.7657		1.0374			0.6175	0.9507	-1.0484
																					0.3901	0.4425	0.353		0.7894			1.6147	1.136	-1.2273
																					0.3851	0.4413	1.6625		0.6501			1.4608	0.5031	-1.0245
																					0.382	0.4394	1.33		0.6462			0.2386	0.7471	-0.0956
																					0.3754	0.435	0.8809		0.3662			0.3144	0.1434	-1.7383
																					0.3697	0.4314	0.8196		0.7907			0.1606	1.4715	-0.405
																					0.3674	0.4293	1.3238		0.6169			0.5367	1.3203
																					0.3637	0.4293	1.5549		0.1371			0.2258	0.1685
																					0.3625	0.4289	0.963		0.5348			0.7378	0.7955
																					0.3566	0.4278	0.8414		0.9384			0.3918	0.2556
																					0.3534	0.4228	0.8126		0.0642			0.3901	0.8986
																					0.351	0.421	1.1876		1.0242			0.6956	1.5813
																					0.3498	0.4209	0.8171		0.0699			0.2492	1.3129
																					0.3497	0.4125	1.1625		0.3972			0.2422	0.577
																					0.3487	0.4119	1.3752		0.6364			0.5094	1.7682
																					0.348	0.4082	2.7026		0.4008			1.2708	0.727
																					0.345	0.4066	0.9888		0.4909			0.1532	0.0263
																					0.3444	0.4036	0.4534		0.0263			0.4094	0.9564
																					0.3388	0.3972	0.6885		1.5748			0.7297	0.5348
																					0.3355	0.3943	1.3605		0.4667			0.8264	0.1371
																					0.33	0.3899	1.5972		0.0784			0.4266	0.8921
																					0.3282	0.3823	0.4066		1.4408			0.2515	1.0374
																					0.3258	0.3797	0.0114		0.1428			0.9377	0.8099
																					0.3258	0.3694	2.172		0.9342			0.2032	0.9193
																					0.323	0.3674	0.0125		1.7682			0.1015	0.1795
																					0.3222	0.3674	0.4103		1.5813			0.5189	0.1072
																					0.3168	0.3662	0.47		0.3674			0.3674	1.6616
																					0.3162	0.3644	0.7432		0.8986			1.0095	1.2672
																					0.3162	0.3613	0.5751		0.399			0.6514	0.0837
																					0.3144	0.359	1.0598		0.2556			0.0784	0.2027
																					0.3126	0.3566	0.1356		0.9377			0.3168	1.4439
																					0.3108	0.3561	0.1532		0.1685			0.4667	1.0373
																					0.3055	0.3559	1.2035		0.8264			0.6364	1.6842
																					0.2979	0.353	1.4461		0.715			1.0242	0.091
																					0.297	0.3516	0.3216		0.7297			0.9384	1.1686
																					0.2932	0.3469	1.7281		1.4715			0.5119	1.1709
																					0.2884	0.3445	0.6557		0.4173			1.136	0.0169
																					0.2872	0.3403	0.0152		0.8494			1.341	0.2119
																					0.2843	0.3361	0.0049		1.136			1.0279	0.4125
																					0.2839	0.3222	1.3832		0.2422			0.3126	0.5462
																					0.2806	0.3216	1.4684		1.1367			1.7762	1.3864
																					0.2752	0.3186	0.1582		1.3261			1.5093	0.0027
																					0.2734	0.3177	1.462		0.2258			1.6553	0.8766
																					0.2734	0.3162	0.8886		1.1851			0.4797	1.5165
																					0.2668	0.312	0.7156		1.0014			0.9167	0.0987
																					0.2664	0.3094	0.7897		0.089			0.9867	1.5843
																					0.2637	0.2984	0.6245		1.6326			1.3843	1.1265
																					0.2614	0.2885	0.4465		0.5202			0.0182	1.8888
																					0.2601	0.279	1.6166		1.4608			0.2752	1.1153
																					0.252	0.2764	2.738		0.1173			0.0249	2.738
																					0.2515	0.274	1.1153		2.8348			0.0263	0.4465
																					0.2511	0.2729	0.4956		0.6613			0.5323	0.7897
																					0.2494	0.268	1.5886		0.2979			0.2839	0.0152
																					0.2492	0.2639	1.4801		1.3992			1.8562	1.7281
																					0.2488	0.2609	0.873		0.0998			0.0082	1.4461
																					0.2461	0.2556	0.1371		0.1134			1.0868	1.2035
																					0.2438	0.243	1.4148		1.2393			1.3014	0.0114
																					0.2425	0.2369	1.056		0.5252			1.2192	0.4534
																					0.2422	0.234	1.2192		0.2044			0.5828	0.9888
																					0.2404	0.2339	1.3014		0.8668			1.1627	1.3752
																					0.2386	0.2331	0.4414		1.1406			0.873	0.7758
																					0.2339	0.23	1.0868		0.7123			0.2404	1.1876
																					0.2314	0.2164	0.0082		0.0235			0.8886	0.8196
																					0.2306	0.2128	1.1265		0.3282			1.462	1.3729
																					0.229	0.2119	0.224		1.4131			0.1047	1.6625
																					0.227	0.2044	0.9454		0.2884			0.6777	0.353
																					0.2258	0.2027	1.5843		0.6021			0.4933	0.7657
																					0.224	0.1847	0.0987		1.2098			0.1168	0.0235
																					0.2218	0.1795	0.1891		0.5821			0.1532	0.3943
																					0.2185	0.1795	1.8562		0.1106			0.6054	1.0175
																					0.2154	0.1778	1.7757		0.4859			0.47	0.517
																					0.2153	0.1767	0.2839		0.5886			0.8142	0.2331
																					0.2143	0.1685	1.6936		0.4425			0.4066	1.2879
																					0.2122	0.1611	0.7792		1.6584			1.5972	1.1226
																					0.209	0.1611	2.0648		-0.8956			2.7026	1.4444
																					0.2061	0.1594	0.6174		-0.3194			2.4383	1.5344
																					0.2032	0.1582	0.9407		-0.5009			0.0021	0.0434
																					0.2013	0.1567	1.5165		-1.6279			0.8414	0.2729
																					0.1991	0.156	1.9153		-0.4807			1.3238	0.6018
																					0.1967	0.1505	0.7347		-1.0795			1.33	0.81
																					0.1891	0.1489	0.8544		-0.1994			0.3925	0.268
																					0.1891	0.1462	0.0027		-0.4502			0.0094	0.9392
																					0.1882	0.1451	0.6313		-0.9545			0.1235	0.5113
																					0.1838	0.1434	0.3637		-1.7383			0.0119	0.4462
																					0.1738	0.1416	0.5462		-0.3968			0.252	0.3559
																					0.1732	0.1405	0.4125		-0.4999			0.6539	1.4439
																					0.1606	0.1371	0.0263		-1.2148			1.0434	1.6027
																					0.1606	0.1371	2.4269		-1.8102			0.2153	0.5308
																					0.1588	0.1356	1.4875		-0.3826			0.1732	0.274
																					0.1532	0.1326	0.2119		-0.8409			0.8591	1.4479
																					0.1532	0.1275	0.3388		-1.0938			0.8593	1.3502
																					0.1514	0.1229	2.6513		-0.13			0.1588	0.9796
																					0.1469	0.1218	0.0169		-0.1266			0.0357	0.8354
																					0.1451	0.1196	0.7257		-0.0002			0.4913	0.2984
																					0.1428	0.1196	1.1686		-1.0484			0.9167	0.6462
																					0.1423	0.1136	0.1505		-2.3479			0.6698	0.6129
																					0.1356	0.1134	0.091		-1.2258			1.8763	1.171
																					0.1347	0.1115	1.6842		-1.0107			0.7023	0.1767
																					0.1331	0.1106	1.6029		-0.5977			1.3755	0.0801
																					0.1274	0.1091	1.13		-0.4309			1.1892	0.279
																					0.1262	0.1072	1.1055		-0.5535			1.8502	0.1847
																					0.1252	0.1009	1.0373		-1.1849			0.323	0.7136
																					0.1252	0.0998	1.0882		-0.6609			1.0376	0.6864
																					0.1235	0.0992	0.033		-0.4912			1.2724	0.2609
																					0.119	0.0987	0.8027		-0.2365			0.5075	1.4262
																					0.1173	0.0913	1.4439		-0.7774			1.5371	0.4472
																					0.1168	0.091	0.9867		-0.3415			0.1991	1.4504
																					0.1162	0.0902	0.8332		-1.0038			0.1072	0.312
																					0.11	0.0884	0.2027		-0.298			0.2932	0.0121
																					0.1072	0.0837	0.6713		-1.4081			1.6328	0.6498
																					0.106	0.0835	1.4304		-0.0721			0.0042	0.1196
																					0.1047	0.0801	0.4797		-0.7184			0.6338	0.5269
																					0.1021	0.0749	1.6553		-0.5396			0.5371	0.4512
																					0.1015	0.0741	0.0749		-0.0587			0.3108	0.2128
																					0.1015	0.0718	1.2436		-1.0668			0.5238	1.4825
																					0.0964	0.0682	1.3455		-1.2505			0.4047	0.4293
																					0.0915	0.0636	1.0145		-0.8626			0.106	1.3549
																					0.089	0.0614	2.6451		-0.7736			1.5676	0.1009
																					0.0888	0.0502	0.7351		-0.0367			0.9792	0.8567
																					0.0784	0.0434	1.4987		-1.658			0.4295	1.3459
																					0.0778	0.0431	0.8414		-1.303			0.6227	1.279
																					0.0699	0.0367	0.3355		-0.9756			0.5502	0.0741
																					0.0685	0.0339	0.5018		-1.1166			1.2452	0.6633
																					0.0642	0.033	1.7762		-1.4649			0.382	0.1795
																					0.0568	0.0309	0.1275		-1.4638			0.1347	0.6052
																					0.0546	0.0263	0.9193		-0.8024			0.297	0.53
																					0.0538	0.0235	0.4289		-0.0901			0.4359	0.8073
																					0.047	0.0169	0.2639		-1.9825			1.667	0.435
																					0.0398	0.0169	0.8099		-0.9067			0.2637	0.2339
																					0.0391	0.0152	0.9564		-0.207			0.4034	0.9701
																					0.0357	0.0152	0.11		-1.2247			0.4889	1.7039
																					0.0307	0.0121	1.4679		-0.187			0.027	0.9598
																					0.027	0.0114	0.7894		-2.1581			0.1469	0.3162
																					0.0263	0.0041	0.3662		-0.2028			0.351	1.5539
																					0.0249	0.0029	1.341		-0.4008			0.3222	0.619
																					0.0235	0.0027	0.0682		-0.6192			1.0258	0.3823
																					0.0219	0.0018	0.8929		-1.3299			1.0398	0.0367
																					0.0208	-0.0002	1.5748		-1.372			0.1356	0.1218
																					0.0198	-0.0002	0.3168		-0.4019			0.769	2.5043
																					0.0186	-0.0014	1.6545		-1.6061			0.0888	0.4452
																					0.0182	-0.0024	1.4408		-0.1937			2.6803	0.2764
																					0.0125	-0.0041	0.1428		-0.1408			0.5372	0.4228
																					0.0119	-0.0079	0.9342		-0.5386			0.6846	0.0913
																					0.0094	-0.009	1.0095		-1.4246			2.1043	0.1229
																					0.0082	-0.0123	0.8986		-0.2413			1.7315	2.8753
																					0.0078	-0.0167	0.5189		-0.2297			0.1967	1.5695
																					0.0061	-0.0195	0.9377		-0.0267			0.5719	1.3422
																					0.0049	-0.0242	0.715		-1.2559			0.2601	0.5219
																					0.0042	-0.0257	1.0095		-0.0965			0.1162	0.798
																					0.0021	-0.0267	1.3203		-0.3558			0.5883	0.5938
																					0.0013	-0.0267	1.4715		-1.5671			1.4522	0.6449
																					-0.003	-0.0279	0.4173		-0.0886			0.7792	0.3561
																					-0.0052	-0.0367	0.0391		-0.2688			0.4685	1.9518
																					-0.0117	-0.039	0.1532		-1.7486			0.4266	0.9895
																					-0.0179	-0.0427	0.1434		-0.6339			0.4383	1.2798
																					-0.0228	-0.0438	0.7471		-0.5485			1.2315	0.455
																					-0.0244	-0.045	1.136		-0.0257			0.868	0.6082
																					-0.0245	-0.0464	0.5094		-1.0126			1.3538	0.823
																					-0.0256	-0.0466	0.2422		-0.7943			0.0568	0.4036
																					-0.0279	-0.0499	0.2492		-1.429			1.0734	0.6005
																					-0.029	-0.0519	0.6956		-0.2888			0.6706	0.6946
																					-0.029	-0.0521	0.9507		-0.8187			0.3851	1.3841
																					-0.0386	-0.0521	0.9029		-0.0123			0.0198	0.3186
																					-0.0392	-0.0538	1.3687		-0.5049			0.3055	0.6759
																					-0.04	-0.0587	0.4897		-0.8436			0.4761	1.5758
																					-0.0433	-0.0591	0.3361		-0.6941			0.8293	2.2735
																					-0.0441	-0.0608	2.1257		-0.0441			0.3162	0.4413
																					-0.0455	-0.0608	1.1367		-0.2613			0.0078	0.2885
																					-0.0492	-0.0608	0.8306		-0.2548			0.5346	1.6012
																					-0.0508	-0.0646	1.3261		-0.1512			0.6518	0.8315
																					-0.0515	-0.0669	0.7378		-0.1719			0.8606	1.5665
																					-0.0543	-0.0673	0.1451		-0.7526			0.0013	0.2369
																					-0.0553	-0.0674	0.2258		-0.7435			0.701	1.033
																					-0.057	-0.0707	1.1851		-0.5606			2.492	0.0339
																					-0.0625	-0.0712	0.9905		-1.2407			1.4093	1.0287
																					-0.0744	-0.0717	1.7573		-0.8096			1.2313	0.5186
																					-0.081	-0.0718	0.5367		-1.1661			1.2639	1.3332
																					-0.0832	-0.0721	0.5405		-0.865			0.3162	0.3613
																					-0.0886	-0.073	0.5189		-1.0147			2.0381	1.1336
																					-0.0891	-0.075	0.1606		-1.2012			0.9495	0.1489
																					-0.0901	-0.0808	0.7634		-0.1014			0.8894	0.5719
																					-0.0929	-0.0828	0.5507		-1.0898			0.6169	0.832
																					-0.095	-0.0837	0.8661		-0.8864			1.7275	-0.1348
																					-0.095	-0.0841	0.0169		-0.4936			0.2061	-0.4615
																					-0.0956	-0.0848	0.3258		-1.2237			0.1021	-0.3122
																					-0.0978	-0.0853	1.4461		-0.9573			0.5376	-1.3387
																					-0.0982	-0.0965	0.5202		-0.003			1.0578	-0.0707
																					-0.1009	-0.097	0.2386		-0.0998			0.2218	-0.2335
																					-0.1014	-0.0998	1.3435		-1.3855			0.2461	-0.7952
																					-0.102	-0.1014	2.1597		-1.1162			0.0208	-0.6801
																					-0.1091	-0.1019	0.6175		-1.2834			0.8326	-0.2324
																					-0.1122	-0.1041	1.5748		-1.0478			1.0382	-0.46
																					-0.1146	-0.1056	2.5056		-1.4628			0.229	-0.4165
																					-0.1167	-0.1108	0.1173		-1.1797			0.2013	-0.0608
																					-0.1183	-0.1114	0.8354		-1.3327			0.619	-0.1488
																					-0.1266	-0.1223	0.2872		-0.5644			0.33	-0.3563
																					-0.1292	-0.1276	2.8348		-1.1996			0.5971	-0.5132
																					-0.1295	-0.1299	0.6792		-0.0024			0.4847	-0.075
																					-0.1307	-0.13	1.3992		-0.2272			0.8557	-1.3434
																					-0.1364	-0.1331	1.4417		-1.354			1.168	-0.7894
																					-0.137	-0.1331	0.2734		-0.5266			0.9553	-0.8982
																					-0.1392	-0.1348	0.1778		-0.982			0.61	-0.4035
																					-0.1408	-0.1375	0.0998		-0.827			1.277	-0.0521
																					-0.1455	-0.1378	0.1134		-0.0464			0.4712	-0.427
																					-0.1456	-0.144	0.156		-1.4462			0.2438	-0.4235
																					-0.1472	-0.1485	0.7634		-1.1704			0.8466	-0.0718
																					-0.1529	-0.1488	1.2553		-0.1122			0.2614	-0.2517
																					-0.155	-0.1512	0.7826		-1.2237			0.3497	-0.6575
																					-0.1584	-0.1562	0.4314		-0.3786			-0.7979	-0.585
																					-0.1616	-0.1584	0.3534		-0.0438			-0.2979	-0.0853
																					-0.1636	-0.1595	1.0552		-1.1845			-0.5938	-0.8936
																					-0.1648	-0.1615	0.5252		-0.4265			-1.292	-0.0499
																					-0.1652	-0.1653	0.3222		-0.0492			-0.366	-0.5769
																					-0.1664	-0.1719	0.2044		-0.1653			-0.8432	-0.0837
																					-0.1697	-0.1769	0.5591		-1.6136			-0.882	-1.3711
																					-0.1707	-0.183	1.0389		-0.6869			-1.0771	-0.1108
																					-0.1719	-0.1858	1.4504		-1.501			-0.4446	-0.5247
																					-0.1748	-0.187	0.4308		-2.0578			-1.3266	-0.097
																					-0.1849	-0.1881	1.3129		-0.5207			-0.4014	-1.4311
																					-0.188	-0.1897	0.8668		-0.2901			-1.4125	-0.3261
																					-0.1913	-0.1911	2.1316		-1.5178			-0.4902	-0.183
																					-0.2029	-0.1913	1.1406		-0.7471			-0.7206	-0.0538
																					-0.2075	-0.1928	0.8993		-0.0167			-0.1295	-0.1331
																					-0.2079	-0.1937	1.056		-0.5294			-0.6119	-0.0608
																					-0.2092	-0.1994	0.6535		-0.6265			-0.0543	-0.2363
																					-0.2203	-0.2028	0.8565		-0.2193			-0.5421	-0.223
																					-0.2224	-0.207	0.1611		-1.2662			-0.4575	-0.3364
																					-0.2272	-0.2075	0.9948		-0.2955			-0.081	-1.0463
																					-0.2403	-0.2108	0.0235		-0.3281			-1.3247	-0.2569
																					-0.2405	-0.2129	0.3282		-0.7568			-0.6955	-0.523
																					-0.2407	-0.2193	1.4131		-1.3105			-0.6664	-0.0828
																					-0.2413	-0.2209	0.2884		-0.7504			-0.7063	-1.4319
																					-0.2504	-0.223	0.1331		-0.6777			-0.2677	-0.1858
																					-0.251	-0.2287	0.6021		-0.9284			-0.3251	-0.1911
																					-0.2528	-0.2295	1.2098		-0.6865			-0.5561	-0.3559
																					-0.2533	-0.2297	0.5821		-0.0195			-1.0175	-0.6056
																					-0.2533	-0.2324	0.7378		-0.9921			-2.1082	-0.6205
																					-0.2548	-0.2335	0.9825		-0.2209			-1.2571	-0.8051
																					-0.2555	-0.2363	0.345		-0.3878			-0.9444	-0.6354
																					-0.2572	-0.2365	0.4859		-1.5662			-0.2403	-0.3416
																					-0.2606	-0.2377	0.5886		-1.7543			-0.7576	-0.0242
																					-0.2613	-0.2512	0.4425		-0.6444			-1.2876	-1.1118
																					-0.2677	-0.2517	2.4312		-0.4679			-0.5947	-1.14
																					-0.2688	-0.2568	0.7057		-0.1375			-0.0256	-0.6362
																					-0.2734	-0.2569	1.0819		-1.4538			-0.0744	-1.0686
																					-0.2794	-0.2617	-1.1199		-1.7567			-0.0929	-0.2287
																					-0.2802	-0.2678	-1.4819		-0.5491			-0.3256	-0.3578
																					-0.2875	-0.2745	-0.8956		-0.6952			-0.3655	-0.1331
																					-0.2888	-0.2749	-0.5416		-1.0684			-1.7548	-0.0466
																					-0.2901	-0.2806	-1.1986		-0.6589			-0.7612	-0.422
																					-0.2909	-0.2842	-0.2108		-0.5187			-0.9782	-0.8198
																					-0.2928	-0.2848	-0.3456		-0.2295			-0.3593	-0.3016
																					-0.2932	-0.2955	-0.788		-0.6775			-0.962	-0.009
																					-0.2947	-0.3016	-0.3987		-0.3062			-1.4499	-0.8685
																					-0.2947	-0.3036	-1.0795		-1.4502			-0.2075	-1.588
																					-0.2979	-0.3057	-0.1994		-0.9405			-0.9432	-0.5754
																					-0.298	-0.3062	-0.0519		-0.3554			-1.6335	-0.6244
																					-0.3	-0.3092	-1.2512		-0.6244			-0.8753	-0.5187
																					-0.3072	-0.3122	-1.1991		-0.81			-0.3305	-0.6589
																					-0.3099	-0.3194	-0.405		-0.5901			-0.1849	-0.5491
																					-0.3136	-0.3204	-0.3968		-0.5754			-0.1616	-0.1375
																					-0.3149	-0.3234	-1.0894		-0.968			-0.9462	-0.2209
																					-0.3163	-0.3246	-0.2842		-1.3153			-0.4605	-0.0195
																					-0.3172	-0.3261	-1.8102		-0.3287			-0.1307	-0.9284
																					-0.3174	-0.3281	-0.0956		-0.6037			-1.2321	-0.6777
																					-0.3241	-0.3282	-0.8409		-1.8132			-0.7263	-0.7568
																					-0.3251	-0.3282	-0.697		-1.231			-0.4406	-0.2955
																					-0.3256	-0.3307	-1.0245		-0.6183			-0.6599	-0.0669
																					-0.3256	-0.3364	-0.4295		-1.302			-0.517	-0.2193
																					-0.3287	-0.3415	-0.6623		-0.407			-0.1183	-0.6265
																					-0.3287	-0.3416	-0.5566		-0.8685			-1.5186	-0.1595
																					-0.3305	-0.3467	-0.0455		-0.916			-0.4907	-0.2848
																					-0.3322	-0.3554	-0.095		-1.1943			-0.6186	-0.1615
																					-0.3325	-0.3559	-1.2258		-0.2079			-1.0426	-0.0464
																					-0.3359	-0.3563	-0.6992		-0.009			-0.426	-0.5266
																					-0.3394	-0.3568	-1.8141		-0.8718			-0.5854	-1.354
																					-0.3436	-0.3578	-0.831		-1.8243			-0.1748	-1.0495
																					-0.3456	-0.3603	-0.1648		-0.3234			-0.4224	-1.1797
																					-0.3525	-0.3685	-1.3106		-0.8198			-0.4542	-1.2834
																					-0.353	-0.3894	-0.9034		-0.3525			-0.1091	-0.0998
																					-0.3532	-0.3933	-0.8596		-0.2678			-0.9826	-0.3246
																					-0.3558	-0.3948	-0.5977		-0.0244			-0.6251	-0.0673
																					-0.3593	-0.3968	-1.009		-0.5534			-0.2504	-0.2749
																					-0.3655	-0.3987	-0.8436		-0.0591			-0.7253	-0.073
																					-0.366	-0.4008	-0.4521		-0.6488			-0.6355	-0.409
																					-0.3695	-0.4013	-0.4049		-0.6786			-1.261	-0.0717
																					-0.3752	-0.4019	-2.1736		-1.7361			-1.0095	-0.5813
																					-0.3786	-0.4035	-0.8893		-0.6804			-0.8795	-0.0808
																					-0.3786	-0.404	-0.2617		-0.0466			-0.0832	-0.0267
																					-0.3826	-0.4065	-0.4912		-0.1331			-0.53	-0.1299
																					-0.3831	-0.407	-0.3786		-1.8774			-0.806	-0.1937
																					-0.3878	-0.409	-0.3322		-0.3578			-1.4401	-0.4019
																					-0.3892	-0.4132	-0.1472		-0.0267			-0.1707	-0.4008
																					-0.4014	-0.4165	-0.1392		-0.7286			-0.416	-0.5305
																					-0.4017	-0.422	-1.0038		-0.7538			-0.4885	-0.9818
																					-0.4049	-0.4235	-0.3036		-0.5774			-0.5855	-0.3467
																					-0.405	-0.424	-0.6389		-1.2623			-0.7286	-0.187
																					-0.416	-0.425	-1.0817		-1.0686			-0.7794	-1.5338
																					-0.416	-0.4265	-0.2533		-0.416			-0.5489	-0.6451
																					-0.4165	-0.427	-0.3204		-0.7966			-0.6804	-0.5712
																					-0.421	-0.4366	-0.1292		-0.5177			-1.7361	-0.1056
																					-0.4224	-0.441	-1.746		-1.2454			-0.6786	-0.4482
																					-0.426	-0.4446	-1.2505		-0.5189			-0.6488	-0.0279
																					-0.4275	-0.4482	-0.8626		-1.1747			-1.1434	-0.0079
																					-0.4282	-0.4491	-0.913		-1.14			-0.6905	-0.5182
																					-0.4295	-0.4521	-1.4312		-1.4401			-1.0753	-0.2129
																					-0.4309	-0.46	-1.0746		-1.1118			-0.2947	-0.0712
																					-0.4406	-0.4615	-0.3752		-0.0242			-0.8718	-0.6175
																					-0.4445	-0.4768	-2.1181		-0.5152			-0.251	-0.8228
																					-0.4446	-0.4777	-0.8228		-0.3416			-0.0228	-0.0367
																					-0.4502	-0.4829	-0.9401		-0.6354			-1.1943	-1.746
																					-0.4542	-0.4936	-0.6071		-0.95			-1.1456	-0.3204
																					-0.4575	-0.5009	-1.3276		-0.8051			-1.302	-0.3894
																					-0.4599	-0.5037	-0.9756		-0.4013			-0.886	-0.1378
																					-0.4605	-0.5078	-0.9319		-0.6205			-1.3153	-0.0721
																					-0.4679	-0.5123	-1.3536		-1.261			-0.9405	-0.3036
																					-0.4758	-0.5132	-0.0117		-0.6355			-0.6775	-0.3415
																					-0.4773	-0.5152	-0.0712		-1.3389			-1.0684	-0.577
																					-0.4807	-0.5158	-0.2129		-0.7407			-0.2203	-0.5747
																					-0.4885	-0.5177	-0.5182		-0.4445			-0.0279	-1.3983
																					-0.4902	-0.5178	-1.1417		-0.6056			-1.4538	-0.6609
																					-0.4907	-0.5182	-0.3325		-1.5472			-0.4679	-0.2617
																					-0.4912	-0.5187	-0.3436		-0.9826			-0.3878	-0.6443
																					-0.4989	-0.523	-0.4482		-0.8445			-1.0596	-2.1069
																					-0.4999	-0.5247	-0.1146		-0.5854			-0.7504	-0.7298
																					-0.5039	-0.5266	-1.1996		-0.6186			-0.0179	-0.425
																					-0.5049	-0.5305	-0.1056		-0.4907			-1.2662	-0.4521
																					-0.506	-0.5415	-0.5712		-0.1858			-0.0392	-0.7338
																					-0.517	-0.5448	-0.6451		-0.8067			-0.8287	-0.3057
																					-0.5184	-0.5491	-1.109		-1.063			-0.5294	-0.0002
																					-0.5189	-0.5534	-1.5338		-1.5048			-1.8462	-0.5178
																					-0.5207	-0.5606	-0.7667		-1.3999			-0.6188	-0.13
																					-0.5294	-0.5712	-0.1719		-0.1183			-0.5921	-0.2842
																					-0.53	-0.5747	-0.441		-0.4989			-0.1122	-1.0894
																					-0.531	-0.5754	-1.1		-0.5123			-0.5644	-1.2148
																					-0.5373	-0.5769	-0.5305		-0.0828			-1.3327	-0.3968
																					-0.5386	-0.577	-0.9565		-0.2569			-1.4628	-1.6184
																					-0.5396	-0.5774	-0.9596		-0.8613			-1.0478	-0.1562
																					-0.5416	-0.5813	-0.4019		-0.517			-0.7189	-0.0519
																					-0.5421	-0.5841	-0.0002		-1.0463			-0.003	-0.1994
																					-0.5479	-0.585	-0.5386		-0.3364			-0.9573	-0.3987
																					-0.5485	-0.5881	-1.4246		-0.223			-1.2237	-0.6382
																					-0.5489	-0.5901	-0.2413		-0.0608			-0.3174	-0.788
																					-0.5535	-0.5977	-0.3394		-0.029			-0.8864	-0.0608
																					-0.5546	-0.6056	-0.0267		-0.7081			-1.0894	-0.5009
																					-0.5561	-0.6167	-0.6932		-1.0063			-1.0147	-0.3194
																					-0.5566	-0.6175	-0.7388		-1.7339			-0.6425	0.683
																					-0.5606	-0.6192	-0.0965		-0.4406			-0.5904	0.7128
																					-0.5644	-0.6205	-0.0808		-0.4829			-0.5606	0.7836
																					-0.5644	-0.6244	-0.531		-0.0538			-0.7435	0.3094
																					-0.5712	-0.6265	-0.6705		-0.8451			-0.613	-1.2454
																					-0.5726	-0.6339	-0.2407		-0.0427			-0.1719	-0.1485
																					-0.5741	-0.6354	-0.8521		-1.5547			-0.8436	0.4897
																					-0.577	-0.6355	-0.4491		-0.6857			-1.1195	1.6846
																					-0.5807	-0.6362	-0.029		-0.5158			-0.8856	0.4066
																					-0.5846	-0.6382	-0.3558		-0.6641			-0.2888	-0.0841
																					-0.5854	-0.6443	-0.8242		-0.3261			-0.5485
																					-0.5855	-0.6451	-0.5813		-1.2321			-0.155
																					-0.5904	-0.6549	-1.5671		-0.1636			-0.5184
																					-0.5921	-0.6575	-0.5078		-0.2568			-1.5352
																					-0.5938	-0.6575	-0.188		-0.5247			-1.5671
																					-0.5938	-0.6589	-0.3568		-0.3099			-0.3394
																					-0.5947	-0.6609	-0.1364		-0.2512			-0.4275
																					-0.6037	-0.6613	-0.039		-0.1307			-0.1408
																					-0.6071	-0.6623	-1.2085		-0.7684			-0.2405
																					-0.6119	-0.6777	-1.4588		-0.1108			-1.2861
																					-0.613	-0.6801	-0.7155		-1.3711			-1.1
																					-0.6183	-0.6869	-0.4777		-0.424			-0.353
																					-0.6186	-0.7006	-0.5184		-1.4136			-0.7667
																					-0.6188	-0.711	-0.073		-0.4605			-1.4085
																					-0.6237	-0.7155	-1.1605		-0.9462			-0.1146
																					-0.6251	-0.7298	-0.2749		-0.5479			-1.3341
																					-0.6352	-0.7313	-1.6179		-0.0837			-0.3149
																					-0.6355	-0.7338	-0.6339		-0.6972			-0.1664
																					-0.6389	-0.7383	-0.2794		-0.7383			-1.9825
																					-0.6425	-0.7383	-0.0257		-0.1849			-1.161
																					-0.6428	-0.7383	-1.4458		-0.3305			-0.1529
																					-0.6444	-0.7407	-0.8187		-0.7049			-0.0901
																					-0.6488	-0.7471	-0.0123		-1.6598			-0.416
																					-0.6599	-0.7526	-0.5049		-0.2224			-1.4115
																					-0.6602	-0.7568	-0.6941		-0.5769			-0.0117
																					-0.6641	-0.764	-0.2548		-0.0625			-0.5807
																					-0.6664	-0.788	-0.7903		-0.3			-1.1002
																					-0.6705	-0.7894	-0.7526		-0.7383			-0.0515
																					-0.6775	-0.7952	-0.8078		-0.7803			-0.7665
																					-0.6786	-0.8051	-0.613		-0.5606			-0.9756
																					-0.6804	-0.8067	-0.7435		-1.6335			-1.3276
																					-0.6857	-0.8096	-0.0673		-0.9432			-0.5741
																					-0.6865	-0.8198	-1.2971		-1.5477			-0.3752
																					-0.6905	-0.8228	-0.3685		-0.0386			-0.7736
																					-0.6914	-0.831	-0.1928		-1.7029			-1.2505
																					-0.6932	-0.8445	-0.8096		-0.8936			-0.1292
																					-0.6936	-0.8521	-1.1963		-0.1584			-0.2533
																					-0.6941	-0.8561	-0.865		-0.7585			-0.0553
																					-0.6952	-0.8626	-0.5904		-0.9876			-0.5396
																					-0.6955	-0.865	-0.3246		-0.2075			-0.7184
																					-0.697	-0.8685	-0.6425		-0.0853			-0.6389
																					-0.6972	-0.8936	-0.1114		-1.507			-0.2092
																					-0.6978	-0.8956	-1.0147		-0.1881			-0.1456
																					-0.6992	-0.8982	-1.2012		-0.9366			-0.3322
																					-0.7001	-0.9034	-1.0898		-0.1913			-0.3786
																					-0.7049	-0.9067	-0.3174		-0.0848			-0.8893
																					-0.7049	-0.916	-1.2237		-0.585			-1.1365
																					-0.7062	-0.9284	-0.0998		-0.6575			-0.5535
																					-0.7063	-0.9289	-1.2834		-0.2517			-0.4049
																					-0.7081	-0.968	-0.7189		-0.0982			-0.1167
																					-0.7147	-0.9818	-1.4628		-0.4235			-0.8436
																					-0.7174	-1.0107	-1.1797		-0.3307			-1.009
																					-0.7184	-1.0126	-1.6572		-0.962			-0.8596
																					-0.7189	-1.0251	-0.5644		-2.0793			-0.4165
																					-0.7206	-1.0463	-1.1996		-0.0521			-0.6992
																					-0.7253	-1.0495	-0.3072		-0.4035			-1.2258
																					-0.7253	-1.0686	-0.577		-0.7612			-0.5712
																					-0.7263	-1.0746	-0.1697		-0.8982			-0.0455
																					-0.7285	-1.0828	-0.2272		-0.7894			-0.4599
																					-0.7286	-1.0894	-1.354		-0.8137			-0.5566
																					-0.7388	-1.0938	-0.5266		-0.6167			-0.8842
																					-0.7397	-1.1118	-0.982		-0.3933			-0.1266
																					-0.7435	-1.1166	-0.827		-0.075			-0.2909
																					-0.7456	-1.14	-0.0464		-0.3563			-0.506
																					-0.7504	-1.1452	-0.0041		-0.1488			-1.0961
																					-0.7538	-1.154	-2.0319		-0.0608			-0.697
																					-0.7576	-1.1797	-1.2237		-0.3256			-0.8409
																					-0.7585	-1.1996	-0.0438		-1.2989			-0.3826
																					-0.7594	-1.2	-1.1845		-0.5726			-1.8102
																					-0.7612	-1.2012	-0.0492		-0.5947			-0.4999
																					-0.7665	-1.2148	-1.8814		-2.0663			-1.1991
																					-0.7667	-1.2247	-0.3532		-2.5297			-1.2512
																					-0.7684	-1.2287	-0.2606		-1.2876			-0.4502
																					-0.7722	-1.231	-0.095		-0.7576			-0.3456
																					-0.7736	-1.2454	-0.1615		-0.2403			-0.4807
																					-0.7774	-1.2623	-0.5921		-0.9444			-1.6279
																					-0.7794	-1.2834	-0.1653		-0.46			-0.3831
																					-0.7803	-1.303	-0.6869		-1.2571			-1.1986
																					-0.7903	-1.3105	-1.501		-2.1082			-0.2734
																					-0.7943	-1.3387	-0.5644		-0.1897			-1.4819
																					-0.7966	-1.3434	-0.6188		-1.5864			-1.1199
																					-0.7979	-1.354	-0.2901		-0.0245
																					-0.8024	-1.3711	-0.7471		-0.2677
																					-0.8029	-1.3855	-0.0167		-0.7063
																					-0.806	-1.3983	-1.8462		-0.6955
																					-0.8078	-1.3999	-0.7253		-1.0828
																					-0.81	-1.4246	-0.1595		-0.6914
																					-0.8137	-1.4311	-0.5294		-1.3247
																					-0.8187	-1.4312	-0.8287		-0.4575
																					-0.8195	-1.4319	-0.6265		-1.3455
																					-0.8242	-1.4462	-1.207		-1.4818
																					-0.827	-1.4638	-2.0021		-0.8561
																					-0.8287	-1.5338	-2.0736		-0.2075
																					-0.8409	-1.588	-0.2193		-0.3948
																					-0.8432	-1.6061	-1.2662		-0.1014
																					-0.8436	-1.6184	-0.0669		-0.0674
																					-0.8436	-1.6612	-0.2955		-0.4758
																					-0.8451	-1.7244	-0.3281		-0.6119
																					-0.8547	-1.746	-0.0179		-0.4773
																					-0.8596	-1.7567	-0.7568		-0.1913
																					-0.8613	-1.7734	-0.7504		-1.3179
																					-0.8665	-1.8132	-0.6777		-0.7206
																					-0.8718	-1.8577	-0.9284		-0.4902
																					-0.8753	-1.9667	-0.0195		-1.4125
																					-0.8762	-2.1069	-0.3878		-0.4014
																					-0.8795	-2.6932	-1.1346		-0.0433
																					-0.882		-0.6444		-1.3266
																					-0.8842		-0.4679		-0.0707
																					-0.8856		-1.7567		-1.3387
																					-0.886		-1.4989		-0.04
																					-0.8864		-0.0279		-0.882
																					-0.8864		-0.5491		-0.2947
																					-0.8893		-0.6952		-0.6936
																					-0.913		-1.0684		-0.7313
																					-0.9156		-0.6589		-0.8432
																					-0.9253		-0.5187		-0.2745
																					-0.9319		-0.3062		-1.292
																					-0.9366		-0.9405		-0.5938
																					-0.9401		-0.6244		-0.0646
																					-0.9405		-0.1584		-1.2
																					-0.9432		-0.81		-0.144
																					-0.9444		-1.9572		-0.137
																					-0.9462		-0.5901		-1.2096
																					-0.95		-0.5754		-0.9735
																					-0.9513		-0.968		-0.3282
																					-0.9545		-0.3287		-0.2979
																					-0.9565		-0.886		-0.4446
																					-0.9573		-0.407		-0.7979
																					-0.959		-1.1456		0.9723
																					-0.9596		-0.8685		1.2666
																					-0.962		-0.0228		1.2962
																					-0.9641		-0.7285		1.3586
																					-0.9735		-0.2079		1.5646
																					-0.9756		-0.251		1.7394
																					-0.9782		-0.009		0.9883
																					-0.982		-0.8718		1.1453
																					-0.9826		-1.0251		0.2614
																					-0.9876		-0.3016		0.5411
																					-0.9921		-1.0753		2.3375
																					-0.9979		-0.8198		0.5189
																					-1.0038		-0.2678		1.7195
																					-1.0063		-0.0244		0.4082
																					-1.009		-0.5534		0.1489
																					-1.0095		-0.0591		1.0658
																					-1.0116		-0.6428		1.209
																					-1.0147		-0.6488		1.1336
																					-1.0175		-1.7361		0.9435
																					-1.0221		-0.7062		0.2438
																					-1.0245		-0.422		1.277
																					-1.0308		-0.6804		1.15
																					-1.0324		-0.5489		1.7559
																					-1.0426		-0.0466		0.6417
																					-1.0478		-0.1331		1.363
																					-1.0484		-0.0267		0.61
																					-1.049		-0.7286		0.9553
																					-1.0499		-0.7538		1.168
																					-1.0596		-0.5855		0.8557
																					-1.0619		-0.7147		0.5224
																					-1.063		-0.2287		0.4847
																					-1.0668		-0.3287		0.0636
																					-1.0684		-0.4132		0.5971
																					-1.0753		-1.5508		0.33
																					-1.0771		-1.049		1.3332
																					-1.0795		-0.5774		0.619
																					-1.0817		-0.416		0.2013
																					-1.082		-0.7966		1.6276
																					-1.0894		-1.2454		1.0382
																					-1.0898		-0.5189		1.0287
																					-1.0961		-0.6362		0.9564
																					-1.0966		-0.1707		2.2013
																					-1.1		-0.806		0.4718
																					-1.1002		-0.53		1.2172
																					-1.1058		-1.1118		0.1594
																					-1.109		-0.0242		0.0339
																					-1.1139		-0.4768		1.4593
																					-1.1162		-0.0832		0.8326
																					-1.1195		-1.0095		0.7331
																					-1.1199		-0.3416		0.1451
																					-1.1253		-0.6354		1.4065
																					-1.1346		-0.95		0.6123
																					-1.1365		-0.8051		0.2461
																					-1.1392		-0.4013		1.033
																					-1.1417		-0.6205		0.8209
																					-1.1434		-0.6355		1.8425
																					-1.1456		-0.7407		0.5376
																					-1.1605		-0.7253		0.2369
																					-1.1606		-0.2504		1.5665
																					-1.161		-1.5595		0.3498
																					-1.1661		-0.2572		0.8315
																					-1.1704		-0.0841		0.8745
																					-1.1704		-0.6251		1.6012
																					-1.1747		-1.504		1.7275
																					-1.1829		-0.9826		0.1611
																					-1.1845		-0.4542		0.6169
																					-1.1849		-0.4224		0.8894
																					-1.1849		-0.1748		0.2885
																					-1.1853		-0.5854		1.3819
																					-1.1943		-0.3559		0.4413
																					-1.1945		-0.426		1.5758
																					-1.1963		-0.1911		0.6759
																					-1.1986		-1.0426		0.9495
																					-1.1991		-0.6186		0.3186
																					-1.1992		-0.4907		2.0381
																					-1.1996		-0.0508		0.3258
																					-1.207		-0.7722		0.8038
																					-1.2081		-0.0828		1.3841
																					-1.2085		-1.245		0.4036
																					-1.2096		-0.523		0.0041
																					-1.2127		-0.2569		1.2639
																					-1.2237		-0.517		1.3722
																					-1.2237		-1.0463		1.2313
																					-1.2249		-0.223		0.823
																					-1.2258		-1.754		0.0915
																					-1.2273		-0.6599		0.701
																					-1.2321		-0.0608		1.8674
																					-1.2337		-0.029		0.6082
																					-1.2397		-0.7081		0.8606
																					-1.2404		-1.4065		0.455
																					-1.2407		-0.1331		0.6518
																					-1.245		-1.0063		0.5346
																					-1.2505		-0.4406		0.0078
																					-1.2512		-0.2029		0.8293
																					-1.2545		-0.0427		0.1136
																					-1.2559		-1.5547		1.9518
																					-1.2571		-0.6857		0.4761
																					-1.2575		-0.6978		0.3561
																					-1.261		-1.5385		0.3055
																					-1.2662		-0.5158		0.0198
																					-1.2716		-1.8925		0.4088
																					-1.2751		-0.6641		0.6449
																					-1.2766		-1.1829		0.3851
																					-1.285		-0.4366		0.6706
																					-1.2861		-0.404		0.2843
																					-1.2876		-1.2321		0.1405
																					-1.292		-1.2575		0.0568
																					-1.2971		-0.3892		0.5938
																					-1.2989		-0.1636		0.798
																					-1.302		-0.2568		0.5219
																					-1.3062		-1.4311		1.3538
																					-1.3087		-0.5247		0.868
																					-1.3106		-0.3099		1.3422
																					-1.3153		-0.1307		1.5695
																					-1.3179		-0.1108		0.227
																					-1.3247		-0.424		2.8753
																					-1.3266		-0.4605		0.1229
																					-1.3276		-0.1616		1.2315
																					-1.3299		-0.7383		0.4383
																					-1.3327		-1.881		1.9752
																					-1.3334		-0.3305		0.4266
																					-1.3341		-0.5769		0.4935
																					-1.3389		-0.0625		0.4228
																					-1.3426		-0.3		0.7792
																					-1.3455		-0.0499		0.7575
																					-1.3536		-1.5477		1.4522
																					-1.372		-0.0386		0.5883
																					-1.3762		-0.1584		0.2601
																					-1.3806		-0.7585		0.4452
																					-1.4008		-0.2075		0.5719
																					-1.4065		-0.0853		2.5043
																					-1.4081		-0.8547		0.1967
																					-1.4085		-0.9366		1.1527
																					-1.4115		-0.0848		1.5634
																					-1.4125		-0.6575		0.1218
																					-1.4136		-0.2517		0.0367
																					-1.4142		-0.3307		0.3823
																					-1.4269		-0.962		0.3674
																					-1.429		-0.9782		1.8684
																					-1.4336		-0.3241		2.2639
																					-1.4401		-0.2802		0.9584
																					-1.4405		-0.8137		0.619
																					-1.4441		-1.3434		1.0188
																					-1.4458		-0.3655		0.6877
																					-1.4499		-0.3933		0.5372
																					-1.4502		-0.075		1.5539
																					-1.4538		-0.5132		0.3566
																					-1.4588		-0.1488		0.0888
																					-1.4628		-0.0608		0.769
																					-1.4649		-0.0744		0.1514
																					-1.4746		-1.7177		0.3162
																					-1.4818		-0.5947		1.0258
																					-1.4818		-0.3251		1.561
																					-1.4819		-0.1897		0.9598
																					-1.4837		-1.5864		0.5932
																					-1.4873		-0.2324		0.0884
																					-1.4879		-1.9162		0.3797
																					-1.4989		-0.6664		1.7039
																					-1.501		-1.5562		0.3222
																					-1.504		-0.8762		0.351
																					-1.5048		-1.0828		0.9701
																					-1.5054		-1.7734		1.7554
																					-1.507		-0.7397		0.435
																					-1.508		-1.3247		2.6756
																					-1.5178		-0.081		0.8073
																					-1.5181		-1.4818		0.1091
																					-1.5186		-1.4837		1.829
																					-1.5235		-0.2377		0.9595
																					-1.5352		-0.6575		0.7847
																					-1.5385		-1.154		0.6449
																					-1.5407		-0.7952		0.3487
																					-1.5472		-0.1014		1.1163
																					-1.5477		-1.8358		0.7867
																					-1.5508		-0.3163		0.1469
																					-1.5534		-0.3282		0.0061
																					-1.5547		-1.082		0.027
																					-1.5562		-0.2335		0.1606
																					-1.5595		-0.0543		0.4889
																					-1.5619		-0.0674		0.506
																					-1.5632		-0.4758		1.5059
																					-1.5662		-0.6119		0.2637
																					-1.5671		-0.0521		0.3469
																					-1.5671		-0.1913		0.6052
																					-1.5748		-0.045		1.6292
																					-1.5864		-0.1295		0.4393
																					-1.5866		-0.9156		0.7452
																					-1.5903		-0.4902		1.5461
																					-1.61		-1.4125		0.4359
																					-1.61		-0.4014		0.1795
																					-1.6136		-0.0433		1.8733
																					-1.6147		-1.3387		0.6633
																					-1.6179		-0.4446		0.8145
																					-1.6278		-0.04		0.4394
																					-1.6279		-0.2533		0.297
																					-1.6335		-0.2947		0.4317
																					-1.6335		-0.6936		1.2241
																					-1.639		-0.7313		0.2154
																					-1.6406		-0.3122		0.3516
																					-1.6463		-0.8432		0.0741
																					-1.6519		-0.2745		0.382
																					-1.6572		-2.1935		1.279
																					-1.658		-1.292		0.3674
																					-1.6598		-0.5938		1.2452
																					-1.6655		-0.144		1.411
																					-1.6665		-1.0308		0.7036
																					-1.6744		-2.6932		1.3459
																					-1.675		-0.3282		0.6227
																					-1.6758		-0.4446		0.1252
																					-1.685		-0.1041		0.8567
																					-1.7013		-1.285		1.0216
																					-1.7029		0.6103		0.3644
																					-1.7081		1.2962		0.4295
																					-1.7177		0.5189		0.6091
																					-1.7268		0.5719		1.6992
																					-1.7339		0.1489		0.9792
																					-1.7361		1.0658		1.3549
																					-1.7383		0.3613		0.5557
																					-1.7384		0.2438		1.5676
																					-1.7403		1.5943		0.106
																					-1.7439		0.6417		0.4047
																					-1.7486		0.5778		1.279
																					-1.751		0.9553		1.7765
																					-1.754		1.168		0.4293
																					-1.7543		0.8557		0.2494
																					-1.7548		0.5224		0.5238
																					-1.7618		0.0636		0.2128
																					-1.765		0.4574		0.209
																					-1.7712		0.33		0.1891
																					-1.7715		1.3332		2.3557
																					-1.7937		0.2013		0.3754
																					-1.799		1.6276		0.2122
																					-1.8102		0.9564		0.9477
																					-1.8141		0.0339		0.7572
																					-1.8243		0.7331		0.243
																					-1.8334		1.4065		0.5269
																					-1.8358		0.0778		0.6298
																					-1.8373		0.6123		1.4875
																					-1.8385		0.2218		1.1164
																					-1.8462		1.3439		1.205
																					-1.8539		0.3498		0.5371
																					-1.8645		0.2061		0.7151
																					-1.8659		0.8745		0.5389
																					-1.8774		0.8894		0.5568
																					-1.881		2.2735		0.1462
																					-1.8814		0.9869		0.683
																					-1.8925		1.5758		0.4727
																					-1.8926		0.1423		0.6498
																					-1.8995		2.0381		0.2314
																					-1.9051		0.3258		0.0121
																					-1.9083		0.4511		0.7772
																					-1.9162		0.8038		0.0538
																					-1.9278		0.0546		2.1158
																					-1.9343		0.96		0.9301
																					-1.9348		0.3403		0.312
																					-1.9487		0.2425		0.0835
																					-1.9572		0.3162		1.4504
																					-1.9629		1.2639		0.4472
																					-1.9825		1.3722		0.6338
																					-1.9847		1.2313		1.573
																					-1.9856		2.492		0.7753
																					-2.0021		0.0915		1.4262
																					-2.003		0.701		1.6328
																					-2.0111		0.0219		0.2806
																					-2.0174		0.5227		0.1115
																					-2.0319		0.0013		0.6315
																					-2.034		0.6082		1.3185
																					-2.042		0.8606		0.348
																					-2.0448		0.0078		0.6537
																					-2.0558		0.9895		0.2668
																					-2.0578		0.3162		0.2609
																					-2.0663		0.1136		0.119
																					-2.0736		1.9518		1.205
																					-2.0741		0.4761		0.6335
																					-2.0793		0.3561		0.1991
																					-2.1015		0.3055		1.5371
																					-2.1082		0.4088		0.279
																					-2.1181		0.3851		0.9948
																					-2.142		0.9034		0.1767
																					-2.153		0.6706		1.7009
																					-2.1579		0.2843		1.6383
																					-2.1581		0.9029		0.577
																					-2.1736		0.1405		0.9135
																					-2.1935		0.0568		2.2556
																					-2.218		1.9255		1.331
																					-2.2484		0.5938		0.7143
																					-2.2523		0.798		1.0243
																					-2.253		1.3538		1.8763
																					-2.2647		1.3422		0.4332
																					-2.3126		0.0913		1.3502
																					-2.3479		1.2315		1.4479
																					-2.4271		0.8045		0.4913
																					-2.5297		0.7792		1.4439
																							0.5883		0.3559
																							0.6478		0.5437
																							0.1162		0.7836
																							0.2601		1.7387
																							0.1967		2.556
																							1.1527		1.1412
																							1.5634		0.0434
																							0.0367		0.0119
																							2.1043		1.0175
																							0.3674		0.2511
																							0.6846		0.7657
																							1.8684		0.8809
																							1.0188		0.8196
																							0.3094		1.3238
																							0.5372		1.5549
																							1.5539		1.1876
																							0.3566		0.8171
																							0.0888		1.1625
																							0.769		1.3752
																							0.1514		2.7026
																							0.1356		0.9888
																							0.3162		1.3605
																							1.0398		1.5972
																							1.0258		0.8142
																							0.5932		2.172
																							0.3797		1.2177
																							0.6748		0.47
																							0.351		1.6846
																							0.5918		0.1356
																							0.9701		0.6002
																							0.2339		1.2035
																							1.7554		1.4461
																							0.2664		0.1168
																							0.0061		0.4933
																							0.53		0.6777
																							1.5059		0.4101
																							0.4034		0.0152
																							1.6292		0.0049
																							0.5559		1.3832
																							0.4359		1.4684
																							0.8145		0.1582
																							1.279		1.462
																							0.9838		0.8886
																							0.1252		0.7897
																							0.1009		1.3165
																							0.5557		0.4465
																							1.5676		2.738
																							1.279		1.1153
																							0.0307		1.2365
																							0.3754		1.4801
																							0.9107		0.2404
																							0.2122		1.056
																							0.1567		1.1627
																							0.3108		1.0868
																							0.5371		0.224
																							0.7151		0.0987
																							1.3495		0.1891
																							0.9813		1.8562
																							1.4123		0.8292
																							1.2781		1.7757
																							0.3899		1.3115
																							0.683		0.0502
																							0.4727		1.6936
																							0.477		0.7792
																							2.0645		2.0648
																							0.7772		0.5192
																							2.0516		0.6174
																							0.9301		0.9407
																							0.0835		0.7347
																							1.2462		1.3864
																							1.6328		0.0263
																							0.2806		2.4269
																							1.3185		1.4875
																							0.348		0.2119
																							0.6537		0.3388
																							1.5528		1.1709
																							0.1838		1.1686
																							0.6335		0.0182
																							0.7136		0.1505
																							0.1991		1.4339
																							1.5371		1.1055
																							0.5075		1.0373
																							0.323		1.0882
																							0.2488		1.4439
																							0.2143		0.0029
																							0.1416		0.9867
																							0.0801		0.2027
																							0.1015		1.2672
																							0.6129		0.9167
																							0.6462		1.0201
																							1.3755		1.1541
																							1.4197		0.2306
																							1.2708		1.5093
																							0.5505		1.3235
																							1.6027		0.3355
																							0.3625		0.1795
																							0.717		0.6672
																							0.1732		0.1275
																							0.0018		0.9193
																							0.5437		0.11
																							0.81		0.552
																							0.359		0.7587
																							0.572		1.1367
																							0.7874		0.8921
																							0.4047		1.136
																							0.7245		0.5119
																							0.1235		0.9564
																							0.7176		1.0605
																							0.0152		0.0682
																							0.3925		0.8929
																							1.3729		0.3168
																							0.7758		0.6514
																							2.4383		1.6545
																							1.586		0.727
																							0.9455		0.577
																							0.4586		1.0095
																							0.8142		1.3129
																							1.2177		0.5189
																							0.4293		0.1015
																							1.6846		0.4884
																							0.6002		0.7955
																							1.7072		0.2515
																							1.1835		0.4266
																							0.1168		1.0095
																							0.4933		1.3203
																							0.6777		0.0391
																							0.4101		0.4094
																							0.1047		0.1532
																							1.3804		0.1434
																							1.3165		0.7471
																							0.0685		1.2708
																							1.2365		0.5031
																							1.8888		0.5488
																							0.2404		0.5094
																							1.1627		0.2492
																							0.5828		0.6956
																							0.047		0.9507
																							0.0502		0.9029
																							0.5192		1.3687
																							0.3177		0.0614
																							0.4308		0.4897
																							0.8406		0.3361
																							1.3864		0.3901
																							0.5323		1.4356
																							0.891		2.1257
																							0.2752		0.3918
																							1.1709		0.8306
																							1.4339		0.23
																							1.3843		0.7378
																							0.0029		0.9905
																							0.0837		1.7573
																							1.6318		0.5367
																							1.2672		0.5405
																							0.9167		0.5189
																							0.4278		0.1606
																							0.5857		0.7634
																							0.0964		0.5507
																							1.348		0.8661
																							0.0309		0.0169
																							0.6725		0.3144
																							1.0201		0.3258
																							1.1541		1.4461
																							1.5093		0.6207
																							1.3195		1.4531
																							0.5487		0.2386
																							0.9752		1.3435
																							1.3235		2.1597
																							0.8058		0.6175
																							0.0902		1.5748
																							1.6616		2.5056
																							0.1072		0.8354
																							0.1795		0.2872
																							0.6672		0.8368
																							0.3126		0.6792
																							1.2162		2.2366
																							0.9614		0.7445
																							1.0279		1.4417
																							1.0374		0.1778
																							0.552		0.156
																							0.6501		0.7634
																							0.6462		1.2553
																							0.7587		0.7826
																							1.1367		0.4314
																							0.7907		0.3534
																							1.3966		1.0552
																							0.6169		0.1196
																							1.136		0.3222
																							0.1371		0.4481
																							0.5119		0.5591
																							0.3444		1.0389
																							0.5348		1.6326
																							0.9564		1.4504
																							0.9384		0.4308
																							0.0642		1.3129
																							1.0242		2.1316
																							0.0699		0.8993
																							1.0605		1.056
																							0.3972		0.6535
																							0.6364		0.8565
																							0.4008		0.1611
																							0.4909		0.9948
																							0.0263		0.1331
																							0.4667		0.7378
																							0.0784		0.9825
																							0.6514		0.8031
																							0.727		0.5674
																							1.7682		0.345
																							0.577		0.8065
																							1.3129		2.4312
																							1.5813		0.7057
																							0.3674		1.0819
																							0.399		0.4531
																							0.2556		-1.1199
																							0.1015		-1.4819
																							0.2032		-0.2734
																							0.4884		-0.5416
																							0.7955		-1.1986
																							0.2515		-1.1853
																							0.4266		-1.6758
																							0.1685		-1.1058
																							0.8264		-0.2555
																							0.7297		-0.5037
																							0.8494		-0.2108
																							0.4094		-0.0608
																							1.2708		-0.3456
																							0.5031		-0.788
																							0.5488		-0.6382
																							0.0614		-0.3987
																							0.3901		-0.0519
																							1.4356		-0.1562
																							0.3918		-1.9348
																							1.3459		-1.6184
																							0.23		-1.2512
																							1.0014		-1.1991
																							0.3144		-0.405
																							0.089		-1.4336
																							0.6207		-1.0894
																							1.4531		-0.2842
																							1.4608		-1.1139
																							0.8368		-0.0956
																							0.6613		-1.0619
																							0.2979		-1.1606
																							2.2366		-0.697
																							0.7445		-1.0961
																							1.2393		-0.506
																							1.644		-1.9629
																							0.1196		-1.0245
																							0.4481		-0.2909
																							0.7471		-1.2273
																							1.6326		-1.2766
																							0.7123		-2.003
																							0.8031		-0.8842
																							0.1106		-0.5178
																							0.5674		-0.4295
																							0.8065		-0.6623
																							0.4531		-0.5566
																							1.6584		-0.4599
																							-0.2734		-0.0455
																							-1.1853		-0.5712
																							-0.3831		-0.2875
																							-1.6758		-0.095
																							-0.5009		-1.0324
																							-1.6279		-0.3057
																							-1.1058		-0.6992
																							-0.4807		-1.8141
																							-0.2555		-0.4165
																							-0.5037		-1.0966
																							-0.0608		-0.7338
																							-0.6382		-0.831
																							-0.4502		-0.1648
																							-0.1562		-1.3106
																							-0.9545		-0.9034
																							-1.9348		-0.8596
																							-1.7383		-1.009
																							-1.4336		-1.1452
																							-0.4999		-0.8436
																							-1.1139		-0.5039
																							-0.3826		-0.4521
																							-1.0938		-0.1167
																							-1.1606		-0.4049
																							-0.13		-0.6602
																							-1.0961		-2.1736
																							-0.506		-0.425
																							-1.9629		-0.7298
																							-0.2909		-0.3695
																							-1.2273		-2.1069
																							-1.2766		-1.1365
																							-2.003		-0.6443
																							-0.8842		-0.8893
																							-0.5178		-1.8577
																							-0.0002		-0.6549
																							-1.0484		-0.1276
																							-0.4599		-0.2617
																							-2.3479		-1.3983
																							-0.5712		-0.3786
																							-1.0324		-1.8373
																							-0.3057		-0.3322
																							-1.0966		-0.5747
																							-1.0107		-0.1456
																							-1.1452		-0.7006
																							-0.5039		-0.1472
																							-0.1167		-0.577
																							-0.4309		-0.1392
																							-0.6602		-1.6335
																							-0.425		-1.0221
																							-0.7298		-0.3036
																							-0.3695		-0.2092
																							-2.1069		-0.6389
																							-0.5535		-1.6147
																							-1.1365		-0.1378
																							-0.6443		-1.6744
																							-1.1849		-1.0817
																							-0.6549		-0.3894
																							-0.1276		-0.0553
																							-1.3983		-0.2533
																							-1.8373		-0.3204
																							-0.2365		-0.1292
																							-0.1456		-2.153
																							-0.7006		-1.746
																							-0.7774		-0.2928
																							-0.577		-1.4312
																							-0.3415		-1.0746
																							-0.298		-1.1945
																							-1.6335		-0.3752
																							-1.0221		-0.5741
																							-1.4081		-2.1181
																							-0.0721		-0.8228
																							-0.2092		-0.6175
																							-1.6147		-0.9401
																							-0.7184		-0.6071
																							-0.1378		-1.3276
																							-1.6744		-0.9319
																							-0.5396		-2.034
																							-0.3894		-0.7665
																							-0.0553		-0.0515
																							-1.2337		-0.6352
																							-0.0587		-1.1002
																							-2.153		-1.3536
																							-1.0668		-0.5807
																							-0.2928		-0.0117
																							-1.1945		-1.4115
																							-0.7736		-0.416
																							-0.0367		-0.0712
																							-1.658		-0.2129
																							-0.6175		-0.1529
																							-1.303		-0.1455
																							-1.1166		-0.5182
																							-1.4649		-0.0079
																							-2.034		-1.1417
																							-1.4638		-1.161
																							-0.7665		-0.0279
																							-0.0515		-0.5415
																							-0.6352		-0.6355
																							-1.1002		-2.1579
																							-0.5807		-0.1664
																							-1.4115		-0.3149
																							-0.0901		-1.7439
																							-0.1529		-0.1223
																							-0.1455		-0.3325
																							-0.0079		-1.5619
																							-0.0279		-1.3341
																							-0.5415		-0.3436
																							-0.6355		-0.4482
																							-2.1579		-0.1146
																							-1.9825		-1.1996
																							-0.1664		-0.1056
																							-0.3149		-0.5712
																							-1.7439		-0.6451
																							-0.1223		-1.4085
																							-1.3341		-1.109
																							-0.9067		-1.5338
																							-0.207		-1.2397
																							-1.4085		-0.7667
																							-1.2247		-0.1719
																							-1.2397		-0.353
																							-0.353		-0.3467
																							-0.187		-1.3334
																							-0.3467		-0.9818
																							-1.3334		-1.2404
																							-0.9818		-1.7081
																							-1.2404		-2.0558
																							-1.7081		-2.0111
																							-2.1581		-0.441
																							-2.0558		-1.1
																							-2.0111		-1.1849
																							-0.2028		-1.3426
																							-1.1849		-0.9565
																							-1.3426		-0.9596
																							-0.6192		-0.057
																							-1.3299		-1.2861
																							-0.057		-0.2405
																							-1.372		-1.8539
																							-1.2861		-0.0002
																							-0.2405		-0.1299
																							-1.8539		-2.218
																							-1.6061		-0.4275
																							-0.1937		-1.5632
																							-0.1299		-0.2806
																							-0.1408		-0.3394
																							-2.218		-0.6932
																							-0.4275		-1.6655
																							-1.5632		-0.7388
																							-0.2806		-0.5546
																							-0.2297		-0.0808
																							-1.6655		-0.0014
																							-1.2559		-0.531
																							-0.0014		-0.6705
																							-1.4746		-0.2407
																							-1.5534		-0.8521
																							-0.0886		-0.4491
																							-1.8385		-0.029
																							-0.0717		-1.4746
																							-0.409		-0.8242
																							-0.8195		-0.5813
																							-1.0499		-1.5534
																							-0.0978		-0.5078
																							-1.5352		-0.188
																							-0.2688		-0.3568
																							-1.7486		-1.8385
																							-0.5938		-0.1364
																							-1.4441		-0.0717
																							-0.5485		-0.039
																							-0.4282		-0.409
																							-1.0126		-1.2085
																							-0.5881		-0.8195
																							-1.429		-1.4588
																							-0.2888		-0.7155
																							-0.3603		-0.4777
																							-1.5235		-1.0499
																							-1.5181		-0.0978
																							-1.4818		-1.5352
																							-0.8856		-0.5184
																							-1.7403		-0.073
																							-1.3087		-1.1605
																							-1.1195		-0.2749
																							-0.7049		-0.155
																							-0.0441		-1.6179
																							-1.5054		-0.5938
																							-0.2613		-1.4441
																							-1.4873		-0.2794
																							-0.1719		-0.4282
																							-1.9051		-0.5881
																							-0.5606		-0.3603
																							-0.102		-1.5235
																							-1.1661		-1.5181
																							-0.7594		-1.4818
																							-0.711		-0.8856
																							-0.421		-1.7403
																							-1.0894		-1.3087
																							-1.2545		-1.4458
																							-0.1014		-1.1195
																							-0.8864		-0.7049
																							-1.0116		-1.5054
																							-0.4936		-1.4873
																							-0.9573		-0.6613
																							-0.003		-0.7903
																							-1.3855		-0.8078
																							-1.1162		-0.613
																							-1.0478		-0.0673
																							-1.0495		-1.9051
																							-1.3327		-1.2971
																							-0.4065		-0.3685
																							-0.0052		-0.1928
																							-0.0024		-0.102
																							-1.639		-1.1963
																							-1.4462		-0.5904
																							-1.8926		-0.7594
																							-1.1704		-0.3246
																							-0.7383		-0.6425
																							-0.1122		-0.1114
																							-0.3786		-0.711
																							-0.4265		-0.421
																							-1.6136		-1.0894
																							-0.3136		-1.2545
																							-2.0578		-1.0116
																							-0.5207		-0.3174
																							-0.2848		-1.0495
																							-1.5178		-1.6572
																							-0.1485		-0.4065
																							-2.253		-0.3072
																							-1.61		-0.577
																							-0.0392		-1.639
																							-2.3126		-0.0041
																							-1.3105		-2.0319
																							-0.6865		-1.8926
																							-1.0596		-0.7383
																							-0.4017		-1.8814
																							-2.0174		-0.3532
																							-1.9667		-0.2606
																							-0.9921		-0.095
																							-0.2209		-0.1615
																							-1.5662		-0.3136
																							-1.7543		-0.6188
																							-0.1375		-0.2848
																							-1.4538		-0.1485
																							-0.2203		-1.8462
																							-0.2295		-0.7253
																							-0.6775		-0.1595
																							-1.5671		-0.8287
																							-1.4502		-2.253
																							-0.3554		-1.207
																							-1.1992		-1.61
																							-1.6278		-2.0021
																							-1.2081		-2.0736
																							-0.7456		-0.0392
																							-1.3153		-0.0669
																							-1.7268		-0.0179
																							-1.588		-2.3126
																							-0.8665		-1.0596
																							-0.6037		-0.4017
																							-1.8132		-2.0174
																							-1.231		-1.9667
																							-1.7712		-1.1346
																							-0.6183		-1.4989
																							-1.302		-0.0279
																							-0.5841		-0.2203
																							-0.916		-1.5671
																							-1.1943		-0.1584
																							-0.1769		-1.9572
																							-0.3234		-1.1992
																							-0.6905		-1.6278
																							-0.6237		-1.2081
																							-0.3525		-0.7456
																							-0.5448		-1.7268
																							-1.1434		-1.588
																							-0.6786		-0.8665
																							-2.042		-1.7712
																							-0.7794		-0.5841
																							-1.1392		-1.1456
																							-0.9253		-0.0228
																							-1.8774		-0.7285
																							-0.3578		-0.251
																							-1.7384		-0.1769
																							-1.765		-0.2947
																							-1.2623		-1.0251
																							-1.0686		-0.3016
																							-1.6406		-1.0753
																							-0.5177		-0.6905
																							-1.1747		-0.6237
																							-1.14		-0.5448
																							-1.8334		-1.1434
																							-1.4401		-1.8645
																							-0.8795		-0.7062
																							-0.5152		-0.422
																							-1.261		-2.042
																							-1.9083		-0.5489
																							-1.3389		-0.7794
																							-0.4445		-1.1392
																							-0.764		-0.9253
																							-0.8029		-1.7384
																							-0.6056		-0.5855
																							-1.5866		-0.2287
																							-0.1091		-0.3287
																							-0.8445		-0.4132
																							-2.142		-1.5508
																							-1.5186		-1.049
																							-0.1858		-1.765
																							-0.8067		-0.4885
																							-1.1253		-1.6406
																							-1.063		-0.6362
																							-1.5048		-0.1707
																							-1.3999		-1.8334
																							-0.1183		-0.806
																							-1.4319		-0.53
																							-0.4989		-0.4768
																							-0.5123		-0.0832
																							-0.8613		-0.8795
																							-0.3364		-1.0095
																							-0.2363		-1.9083
																							-1.4269		-0.7253
																							-1.6665		-0.2504
																							-1.7339		-1.5595
																							-0.4829		-0.764
																							-0.0538		-0.2572
																							-0.8451		-0.8029
																							-1.8659		-1.504
																							-0.183		-1.5866
																							-2.1015		-0.1091
																							-0.3261		-2.142
																							-1.3762		-0.1748
																							-0.1652		-0.3559
																							-0.097		-0.426
																							-0.2512		-0.1911
																							-1.3711		-1.0426
																							-1.2287		-1.1253
																							-1.4136		-0.0508
																							-1.2751		-1.4319
																							-0.9462		-1.245
																							-0.5479		-0.523
																							-0.0837		-1.754
																							-1.9343		-0.2363
																							-2.2523		-1.9847
																							-0.6972		-1.4269
																							-1.3062		-1.4065
																							-0.1849		-0.1331
																							-0.7049		-1.6665
																							-1.6598		-0.2029
																							-0.3256		-1.8659
																							-0.2224		-0.183
																							-0.7383		-2.1015
																							-0.8753		-0.6978
																							-0.7803		-1.5385
																							-0.5606		-1.8925
																							-1.6335		-1.1829
																							-0.9432		-1.4008
																							-0.9289		-0.4366
																							-1.7029		-0.7263
																							-0.8936		-0.404
																							-0.9876		-1.2575
																							-0.3172		-1.3762
																							-1.4499		-0.3892
																							-1.507		-1.4311
																							-2.2484		-0.1652
																							-0.1881		-0.097
																							-0.1913		-1.2287
																							-1.6519		-1.2751
																							-0.585		-1.9343
																							-1.2127		-2.2523
																							-0.0718		-1.3062
																							-1.675		-0.1009
																							-1.6463		-1.881
																							-1.2716		-0.3256
																							-0.0982		-0.9289
																							-1.508		-0.3172
																							-0.3092		-1.4499
																							-0.3593		-2.2484
																							-2.0793		-1.6519
																							-0.0521		-1.2127
																							-0.4035		-0.0718
																							-0.8982		-1.675
																							-1.7548		-1.6463
																							-0.7894		-1.2716
																							-0.9641		-1.508
																							-0.2932		-0.3092
																							-0.3359		-0.3593
																							-1.1704		-0.9782
																							-0.6167		-0.427
																							-0.9979		-0.3241
																							-0.3563		-1.7618
																							-0.3256		-0.9641
																							-1.2989		-0.2802
																							-0.5726		-0.2932
																							-0.4165		-1.3434
																							-0.959		-0.3359
																							-0.0929		-1.1704
																							-0.0256		-0.9979
																							-2.0663		-0.5132
																							-1.4405		-0.4165
																							-2.5297		-0.959
																							-1.2876		-1.7177
																							-1.7937		-0.0256
																							-0.7576		-1.8995
																							-1.61		-1.4405
																							-0.2403		-1.7937
																							-0.9444		-1.61
																							-0.46		-1.4142
																							-1.2571		-1.0175
																							-1.4142		-0.5561
																							-1.0175		-0.0891
																							-0.5561		-0.3251
																							-0.0891		-0.2324
																							-1.685		-2.0741
																							-0.0245		-1.9162
																							-0.2677		-1.5407
																							-0.7063		-1.5562
																							-2.0741		-0.8762
																							-1.5407		-1.7734
																							-0.6955		-1.7013
																							-1.7013		-0.7397
																							-1.3806		-1.3806
																							-1.2249		-1.2249
																							-0.6914		-0.6801
																							-0.6801		-1.9278
																							-0.4575		-0.2528
																							-1.9278		-1.751
																							-0.2528		-0.2377
																							-1.3455		-0.6575
																							-1.751		-0.1019
																							-0.8561		-0.8864
																							-0.2075		-1.154
																							-0.8864		-0.7952
																							-0.3948		-0.5373
																							-0.5373		-0.5421
																							-0.5421		-1.8358
																							-0.7001		-0.3163
																							-1.6612		-0.7001
																							-0.4773		-1.6612
																							-2.2647		-0.3282
																							-1.3179		-0.2335
																							-0.7206		-0.0543
																							-1.3266		-0.0521
																							-0.0707		-0.045
																							-2.0448		-2.2647
																							-1.9856		-0.9156
																							-0.5846		-2.0448
																							-1.5748		-1.9856
																							-1.5903		-1.5748
																							-1.799		-1.5903
																							-0.9513		-1.799
																							-1.9487		-0.9513
																							-1.0771		-1.9487
																							-0.882		-1.0771
																							-1.7244		-0.2533
																							-0.366		-1.7244
																							-0.4615		-1.7715
																							-0.0646		-0.3122
																							-1.2		-2.1935
																							-0.137		-0.366
																							-0.1348		-0.4615
																							-2.4271		-1.0308
																							-1.4879		-0.1348
																							-1.2096		-2.6932
																							-0.9735		-2.4271
																							-0.2979		-1.4879
																							-0.7979		-0.1041
																							-0.7174		-1.285
																									-0.7174

## Sheet: Figure 2
Figure 2b					Figure 2c					Figure 2e			Figure 2g											Figure 2h											Figure 2j				Figure 2k				Figure 2m				Figure 2n
MCF-7		T47D			MCF-7		T47D			GFP-vector	GFP-INPP4B		GFP-vector					GFP-INPP4B						GFP-vector					GFP-INPP4B						Empty Vector	Myc-INPP4B WT	Myc-INPP4B C842A		Empty Vector	Myc-INPP4B WT	Myc-INPP4B C842A		Empty Vector	Myc-INPP4B WT	Myc-INPP4B C842A		Empty Vector	Myc-INPP4B WT	Myc-INPP4B C842A
GFP-alone	GFP-INPP4B	GFP-alone	GFP-INPP4B		GFP-alone	GFP-INPP4B	GFP-alone	GFP-INPP4B		24.1513	41.4027		0 mins EGF	5 mins EGF	10 mins EGF	20 mins EGF	30 mins EGF	0 mins EGF	5 mins EGF	10 mins EGF	20 mins EGF	30 mins EGF		0 mins EGF	5 mins EGF	10 mins EGF	20 mins EGF	30 mins EGF	0 mins EGF	5 mins EGF	10 mins EGF	20 mins EGF	30 mins EGF		20.9184	34.0237	20.1754		1	1.05501	0.902439		1	1.71269	0.841191		17.8182	25.5714	19.1667
1	0.925481	1	1.0597		1	2.2221	1	1.79542		26.5892	39.8038		1	3.17848	0.970906	0.706205	0.270126	0.351253	1.97443	0.576744	0.264945	0.299703		1	4.33221	1.34381	0.612173	0.366478	0.395047	2.26482	0.770536	0.375183	0.479578		19.3846	32	20.2952		1	1.31521	1.08287		1	1.78003	1.2245		18.2941	25.9333	18.4615
1	1.02557	1	0.997319		1	2.04755	1	1.83069		26.5764	43.073		1	1.64788	1.22892	0.758754	0.857813	0.587044	0.989839	0.444061	0.21479	0.403841		1	2.901	1.88427	0.540244	0.475467	0.585061	1.33514	0.434158	0.11861	0.279329		24.6575	33.7061	19.7065		1	0.899006	0.990278		1	1.84039	1.36768		18.1765	23.1177	18.7059
1	1.01961	1	1.02157		1	1.89299	1	1.84957					1	4.07575	2.35947	1.60591	0.628984	0.622201	2.02231	0.602972	0.359389	0.358457		1	12.6687	3.87915	1.66365	0.488696	0.375317	5.15681	2.73172	1.21549	0.450139
													GFP-vector					GFP-INPP4B						GFP-vector					GFP-INPP4B
													0 mins EGF	5 mins EGF	10 mins EGF	20 mins EGF	30 mins EGF	0 mins EGF	5 mins EGF	10 mins EGF	20 mins EGF	30 mins EGF		0 mins EGF	5 mins EGF	10 mins EGF	20 mins EGF	30 mins EGF	0 mins EGF	5 mins EGF	10 mins EGF	20 mins EGF	30 mins EGF
													1	1	1	1	1	0.351253	0.621186	0.594026	0.375167	1.1095		1	1	1	1	1	0.395047	0.522786	0.573396	0.61287	1.30861
													1	1	1	1	1	0.587044	0.600674	0.361343	0.283082	0.47078		1	1	1	1	1	0.585061	0.460232	0.230412	0.21955	0.587483
													1	1	1	1	1	0.622201	0.49618	0.255554	0.223792	0.569899		1	1	1	1	1	0.375317	0.40705	0.704206	0.730616	0.921102

## Sheet: Figure 3
Figure 3f			Figure 3h			Figure 3i
GFP-vector	GFP-INPP4B		GFP-vector	GFP-INPP4B		GFP-vector	GFP-INPP4B
56.3043	107.352		54.2867	60.9974		17.6013	21.2378
65.125	105.98		60.6041	72.1496		13.0213	21.9867
61.6939	123.091		44.9955	55.9457		8.88133	23.4334

## Sheet: Figure 4
Figure 4b							Figure 4e			Figure 4g
EEA1		CD63		LAMP1			GFP-vector	GFP-INPP4B		GFP-vector		GFP-INPP4B
GFP-vector	GFP-INPP4B	GFP-vector	GFP-INPP4B	GFP-vector	GFP-INPP4B		16.549	38.8431		0 µM BKM120	0.5 µM BKM120	0 µM BKM120	0.5 µM BKM120
90.4821	95	40.7636	118.979	42.0794	75.1042		18.2979	38.8776		64.3214	55.2642	95.5227	49.575
76.7656	83.2676	43.807	96.7143	38.7	57.4423		20.4565	30.451		48.5227	61.5	89.9767	43.6522
88.6481	85.4444	44.9608	103.021	34.1094	62.1923					58.6364	37.5	81.1957	52.7
										GFP-vector		GFP-INPP4B
										0 µM BBYL719	1 µM BYL719	0 µM BBYL719	1 µM BYL719
										34.4783	27.9545	76	22.0577
										45.02	37.9038	84.3953	33.325
										40.8205	35.2128	83.3571	37.0465

## Sheet: Figure 5
Figure 5b					Figure 5d					Figure 5e
GFP-vector; NT shRNA	GFP-vector; Hrs shRNA	GFP-INPP4B; NT shRNA	GFP-INPP4B; Hrs shRNA		GFP-vector; NT shRNA	GFP-vector; Hrs shRNA	GFP-INPP4B; NT shRNA	GFP-INPP4B; Hrs shRNA		GFP-vector; NT shRNA													GFP-vector; Hrs shRNA													GFP-INPP4B; NT shRNA													GFP-INPP4B; Hrs shRNA
70.7234	43.1923	128.434	68.6182		1	1.13746	3.14868	1.89602		14 days	16 days	19 days	21 days	23 days	26 days	28 days	30 days	33 days	35 days	37 days	40 days	42 days	14 days	16 days	19 days	21 days	23 days	26 days	28 days	30 days	33 days	35 days	37 days	40 days	42 days	14 days	16 days	19 days	21 days	23 days	26 days	28 days	30 days	33 days	35 days	37 days	40 days	42 days	14 days
64.2	45.5849	130.804	55.7727		1	1.06002	3.15181	1.93346		1.9125	1.21	8.125	26.3375	26.6955	32.49	43.56	18.9	65.596	38.663	45.5625	46.575	74.4385	11.368	12.152	30.118	27.744	32.1715	42.025	79.768	78.75	117.74	127.832	165.888	126.711	178.596	19.602	56.144	38.88	36.1375	40.824	69.828	77.234	98.75	172.98	207.103	310.4	313.326	346.846	8.75
69.5714	35.4468	114.731	46.7313		1	0.978732	3.21667	1.79899		10.206	9.375	15.8565	17.298	12.615	23.976	21.964	27.436	34.225	39.69	42.592	35.2	40	11.154	17.9685	17.55	17.92	29.6595	28.158	28.158	32	55.296	34.4605	55.296	32	32.4	44.042	29.403	43.3485	48.51	69.828	123.462	144	188.012	328.05	390.15	541.5	600.288	746.304	10.58
										13.72	23.4135	8.954	23.12	39.2	55.6875	39.882	94.464	106.808	166.518	180	260.11	317.202	12.7575	10.816	14.7175	15.979	30.8025	24.854	25.1125	45.6	75	84.5325	114.95	125.087	172.827	42.336	32.4	30.118	42.336	52.272	102.06	117.6	163.84	208.08	314.928	325.494	341.005	279.276	9.464
										8.7285	10.14	17.55	8.4375	16.896	25.725	17.9685	32.4	29.808	74.431	96.8	138.384	142.2	10.14	8.464	20.1465	20.992	22.103	27.216	19.602	34.4605	50.4	78.03	74.36	93.312	95.2875	51.6375	42.527	89.376	77.064	117.212	184.049	195.272	247.798	259.2	388.08	574.34	574.34	662.676	18.7395
										4.6	10.368	24.5	19.602	36.8	33.6	24.5	51.6375	86.022	93.312	113.715	150.381	137.312	10.3125	11.875	13.8765	14.504	15.138	25.432	24.854	39.546	44.376	48.074	79.3305	78.75	82.8655	37.3625	33.524	37.3625	38.988	41.876	63.7905	73.568	131.588	240.161	290.43	419.05	514.865	546.549	8.64
										0	9.8415	22.869	8.1585	16.82	36	38.266	31.2375	42.598	94.64	63.888	53.6	88.837	12.96	21.025	38.5875	36.992	35.258	34.3035	51.84	88.0875	77.6	118.85	126.052	252.648	275.128	14.58	27.5625	29.808	42.025	57.7125	52.272	42.588	50.336	70.688	95.506	154.791	131.196	156.282	9.464
										10.5337	14.7175	19.7005	28.749	46.575	58.8245	42.4	63.6265	76.832	118.8	151.552	233.28	202.554	17.64	13.4375	16.65	19.652	29.4335	30.118	30.625	40	42.025	59.904	104.976	152.806	131.584	31.752	27.216	39.71	38.7855	48.4	44	66.0275	172.827	228.096	176.128	184.32	287.557	332.82	13.0355
										9.7865	13.95	30.8025	16.8175	30.8025	38.808	43.56	46.2275	85.176	98.315	112.694	133.956	178.024	9.6875	21.2355	16.767	21.025	31.752	31.2375	44.764	33.524	50.54	65.6395	89.856	73.96	111.843
[truncated: 16 more columns]

## Sheet: Figure 6
Figure 6b													Figure 5c							Figure 5e							Figure 5g					Figure 5k
GFP-vector						GFP-INPP4B							GFP-vector			GFP-INPP4B				GFP-vector			GFP-INPP4B				GFP-vector; NT shRNA	GFP-vector; Hrs shRNA	GFP-INPP4B; NT shRNA	GFP-INPP4B; Hrs shRNA		GFP-vector		GFP-INPP4B
AXIN2	DKK1	LEF1	MYCN	MYC	CCND1	AXIN2	DKK1	LEF1	MYCN	MYC	CCND1		0	Wnt3a	Wnt3a + R-spondin	0	Wnt3a	Wnt3a + R-spondin		0	Wnt3a	Wnt3a + R-spondin	0	Wnt3a	Wnt3a + R-spondin		1	0.9505	0.512955	0.710001		0 µM IWP-2	2 µM IWP-2	0 µM IWP-2	2 µM IWP-2
1	1	1	1	1	1	2.15846	3.63508	6.22067	1.75321	0.779165	0.823591		1	3.50054	5.51062	2.52861	7.37228	11.3363		1	0.993852	0.787169	0.371353	0.362722	0.535806		1	0.784226	0.655761	0.788134		1	1.17416	2.62828	1.6268
1	1	1	1	1	1	1.44393	3.22358	7.85203	2.07053	1.02456	0.993092		1	4.08745	7.84355	3.00661	8.78204	18.0648		1	1.1117	0.979237	0.692752	0.758704	0.669702		1	1.09043	0.778501	0.969115		1	1.41428	1.87781	1.60905
1	1	1	1	1	1	2.01391	3.12297	2.91582	2.11404	0.50698	0.97942		1	4.83754	8.68036	3.20712	6.59561	10.7572		1	1.1973	1.30764	0.666531	0.502115	0.609968		1	0.895872	0.371753	0.767927		1	0.915123	2.20991	1.61349

## Sheet: Figure 7
Figure 7a																																			Figure 7b							Figure 7c							Figure 7d
AXIN2		DKK1		MYCN		LEF1		TCF7		TCF7L1		TCF7L2		CTNNB1		LRP5		LRP6		Fzd4		Fzd7		Sfrp1		Sfrp2		WNT5A		MSX2		TNFRSF11B			GFP-vector			GFP-INPP4B				GFP-vector			GFP-INPP4B				GFP-vector
PIK3CA WT	PIK3CA-mutant	PIK3CA WT	PIK3CA-mutant	PIK3CA WT	PIK3CA-mutant	PIK3CA WT	PIK3CA-mutant	PIK3CA WT	PIK3CA-mutant	PIK3CA WT	PIK3CA-mutant	PIK3CA WT	PIK3CA-mutant	PIK3CA WT	PIK3CA-mutant	PIK3CA WT	PIK3CA-mutant	PIK3CA WT	PIK3CA-mutant	PIK3CA WT	PIK3CA-mutant	PIK3CA WT	PIK3CA-mutant	PIK3CA WT	PIK3CA-mutant	PIK3CA WT	PIK3CA-mutant	PIK3CA WT	PIK3CA-mutant	PIK3CA WT	PIK3CA-mutant	PIK3CA WT	PIK3CA-mutant		0 µM BKM120	0.5 µM BKM120	1 µM BKM120	0 µM BKM120	0.5 µM BKM120	1 µM BKM120		0 µM BKM120	0.5 µM BKM120	1 µM BKM120	0 µM BKM120	0.5 µM BKM120	1 µM BKM120		0 µM BKM120
0.1097	0.2387	3.9613	-0.3591	0.2225	-0.0967	-0.5244	2.176	0.7537	-0.5306	1.0422	0.0792	0.2365	0.6669	0.5047	0.5549	0.7706	-1.4276	2.5145	0.4587	0.9093	-1.4305	0.2165	1.149	0.0819	-0.6319	0.1788	1.2909	-0.5244	2.176	0.9662	1.3199	0.9642	-0.8646		1	0.783304	0.5258	1.4546	0.96681	0.812739		1	1.1411	0.633912	2.23404	1.70658	1.03071		1
1.3734	-1.3078	0.8766	-0.6798	-0.4042	-0.5966	0.9847	-0.1627	1.7819	-0.6244	0.7235	-0.7415	0.4642	-0.5615	0.8484	-1.2086	0.115	-1.14	1.2005	0.499	1.009	0.1672	1.0493	-0.9121	1.4742	-1.1255	1.3229	-0.0468	0.9847	-0.1627	0.4278	-1.2455	-0.7385	-0.6699		1	0.75657	0.67632	1.36807	0.927149	0.730275		1	0.940518	0.644962	1.93508	1.48611	0.81134		1
0.0968	0.6298	1.0687	-0.3302	-0.5853	0.0811	-0.6798	1.0149	0.258	0.246	0.4665	0.2676	1.1521	0.9956	0.638	-0.0468	0.4309	0.6519	1.2487	0.239	0.4234	-0.3371	0.7937	0.224	0.498	-0.7063	1.0672	0.6769	-0.6798	1.0149	0.5716	0.964	0.7051	1.2689		1	0.862584	0.665466	1.5774	1.06223	0.852054		1	1.08761	0.673206	2.00944	1.50166	0.915034		1
0.5724	0.2442	0.8138	-0.5505	-0.3532	0.7277	0.037	-0.3273	1.3024	0.3336	0.1322	2.1692	1.3604	0.4434	2.2764	-0.3198	0.6151	0.2544	0.7652	0.388	0.305	-0.8377	2.5355	-0.9193	2.1885	-0.5383	0.3209	0.689	0.037	-0.3273	0.1454	2.4973	0.1077	-0.7813
0.7446	-0.0361	1.6678	-0.5311	-0.28	3.2786	0.2733	0.918	0.4301	0.002	1.0564	0.3418	1.3341	-0.8648	0.4799	-0.9561	0.8874	0.7011	0.9127	-0.7203	0.692	0.9782	1.2455	-0.9867	0.7305	0.0986	1.3696	0.0894	0.2733	0.918	-0.5651	-1.2244	4.4447	0.2057
0.6223	-0.4529	0.0755	-0.5413	-0.6889	-0.1167	-0.2372	-0.1122	0.7824	-1.2034	0.1021	0.0721	0.1158	0.0534	1.5752	1.0469	1.2952	-0.9603	1.738	0.7536	0.4173	1.0162	3.369	0.0121	3.0865	-0.9727	-0.4168	0.5705	-0.2372	-0.1122	1.5375	0.0917	0.3382	-0.0888
0.9172	-0.1213	1.2893	-0.421	-0.241	-0.2649	-0.9183	1.1319	0.8055	-1.1976	0.7366	0.611	1.6158	0.0727	0.2549	0.1215	0.7592	-1.6291	0.441	0.1594	0.9694	-0.7986	0.5075	-0.8269	-0.4319	-0.5395	0.8714	0.6284	-0.9183	1.1319	0.5316	0.1341	2.0248	-0.2981
0.6711	-0.2644	0.3506	-0.9101	-0.4625	0.4277	-0.2173	1.5498	0.8909	-2.0339	0.1455	-0.8198	1.1352	0.2043	0.2383	-1.1404	2.062	-0.5396	0.0831	0.0879	0.1016	0.4623	-0.5065	0.4632	-0.6795	1.1912	0.2865	0.5196	-0.2173	1.5498	0.3916	1.1823	-0.2948	-1.1724
1.3005	-1.4597	2.446	-0.2048	-0.7858	-0.4851	-1.2723	-0.5116	0.5934	-1.5964	0.109	-0.9201	0.8082	-0.5007	0.6313	-1.0077	2.5867	-1.8525	0.2534	1.1527	1.2398	0.338	-0.3709	-0.3835	-0.1213	-0.7879	-0.8429	0.7387	-1.2723	-0.5116	-0.4348	1.526	0.5013	1.8777
0.8913	-1.7994	0.6454	-0.7599	-0.6432	-0.9497	-1.0081	-0.0738	1.0969	-0.8937	1.8149	-0.1951	0.4596	-0.2112	0.4948	-1.0688	0.4306	-0.4125	0.3657	0.7793	0.6704	-0.5724	-0.8574	-0.4632	-1.1169	-0.3979	-0.8077	-0.6949	-1.0081	-0.0738	-0.8898	-0.1493	0.2062	1.8352
0.642	0.175	2.3779	-0.2154	-0.6618	0.1785	-0.6216	-0.2081	0.7589	-0.1469	0.0346	-0.8138	1.0486	-0.7874	0.4741	0.9702	1.0847	-0.9471	0.3277	-0.0754	0.3408	-0.3469	-1.7386	-0.6255	-1.2941	-1.1525	-3.4505	0.6804	-0.6216	-0.2081	-0.6572	0.5517	2.8	-0.1089
1.0599	-0.907	-0.4577	-0.4908	0.1638	-0.5166	0.3156	2.6231	0.5622	-0.7541	0.9068	-1.4672	0.0441	-0.7313	0.395	-0.843	0.188	-0.7602	0.4696	-1.0375	-0.0625	0.5187	0.2587	-1.2123	-0.1537	-1.2729	1.1829	-0.1843	0.3156	2.6231	0.8129	0.4811	0.1537	-0.0548
0.7133	-1.3355	-0.0961	-0.1456	1.1731	0.2372	0.7958	-0.1841	1.7293	-1.4927	0.2146	-0.8519	0.4111	-0.4605	0.0716	-0.4259	0.2722	-0.868	0.5547	-0.0755	-0.3271	-0.4821	0.5847	0.0885	-1.1898	0.1427	-2.008	0.9761	0.7958	-0.1841	0.4695	0.4752	0.2404	0.1367
0.7254	0.3223	-0.2283	0.2558	4.227	-0.4875	1.7521	0.9375	0.9731	0.0028	0.9697	0.7316	1.6295	0.5567	0.9059	-1.7669	1.236	0.6092	0.1765	0.0488	-0.3943	0.5822	-0.6344	-0.6349	0.0735	-1.4322	-0.284	-2.5933	1.7521	0.9375	1.2452	1.8153	-0.5031	-0.0613
0.0918	0.4365	-0.4081	-0.4362	0.3279	-0.3041	0.6543	-0.4342	0.0718	0.4209	0.9905	0.7954	0.0555	1.2308	0.5706	-0.615	0.6902	0.9478	0.5223	-0.1854	-1.1899	0.6098	-0.6511	0.331	-0.936	1.1016	0.253	1.3235	0.6543	-0.4342	1.1291	1.3421	-0.6704	0.5621
1.1042	0.4432	-0.3803	-0.6788	0.4254	-0.478	-0.2607	1.343	1.9793	0.1279	1.9306	-0.3831	0.6788	-0.0221	0.1281	-0.5864	5.0951	1.2553	0.6126	-0.6121	-0.2582	-0.5493	-1.0994	-0.141	-0.2603	0.1895	0.4723	0.0314	-0.2607	1.343	1.0613	-0.2579	0.2815	-0.1388
0.9465	0.1579	-0.2727	-0.6563	0.3397	-0.9409	-0.4836	0.195	4.0195	1.1968	0.0837	-0.4502	0.8442	-0.0536	0.1202	0.2629	0.2749	-0.5407	0.233	0.1254	-1.5541	1.1395	-0.5363	0.5726	-1.3127	-0.7613	0.1079	0.2951	-0.4836	0.195	3.111	-1.1122	2.0175	-1.1694
0.5817	-0.5471	-0.1978	-0.3913	1.0154	-0.6604	1.5859	1.009	1.2441	-0.6087	1.3155	-0.2609	0.5006	1.1759	0.6122	1.4831	1.6401	-0.3783	0.2417	0.0195	-0.5491	-1.385	-0.4427	-0.1136	-0.1381	-0.731	0.8365	0.7391	1.5859	1.009	1.6959	1.9373	0.3904	0.1978
0.1064	-1.105	-0.5313	-0.5067	0.195	0.2508	0.3528	1.0449	0.4434	-0.4545	0.4787	-0.1425	0.744	1.115	0.3894	0.7211	0.5684	-0.7244	0.1557	0.8833	-0.1998	-1.2605	-0.8919	-0.22	-0.9662	-0.6623	0.2386	0.1137	0.3528	1.0449	-0.5313	1.6052	-1.0576	0.3825
1.1105	-0.0549	-0.1922	-0.6011	0.1766	0.2322	0.243	-0.7457	0.4419	-0.0322	0.7503	-1.1404	0.1711	-0.5483	0.2073	-1.5109	0.077	-0.4922	1.4469	0.6467	-1.1075	1.3735	-1.0212	-0.6118	-0.7038	-0.0058	-0.113	-0.5083	0.243	-0.7457	-0.3465	-0.6569	-0.5868	-0.7037
0.2083	-0.1631	-0.3859	-0.5404	0.5548	-0.1071	-0.6728	-0.1112	0.1357	-0.2524	0.2963	-1.0599	0.4554	-0.1802	0.7366	-0.301	0.0145	-0.7927	0.4437	0.7439	-0.3301	0.0106	-0.226	-0.1552	-1.2751	-0.0849	-0.153	-0.4934	-0.6728	-0.1112	-0.3216	-0.3875	0.0207	2.6197
0.4847	1.3279	-0.465	-0.4453	0.2519	-0.5583	-0.4894	-0.4595	0.0563	-0.0059	0.3786	-0.4586	0.3933	-0.6324	-1.7034	0.0365	0.0504	-0.3075	0.3305	-0.5253	1.7918	0.3748	0.6924	-0.3278	1.3672	0.7271	0.4549	1.124	-0.4894	-0.4595	-0.239	2.1081	-0.7522	0.287
0.3485	0.1107	-0.086	-0.6243	-0.2835	-0.6741	0.5739	-1.3581	1.3759	-1.2875	0.0175	-0.2051	0.6632	-0.0853	-0.5018	0.8125	0.1256	-0.6047	0.7949	-0.9924	0.0975	-1.1957	0.4093	0.7361	-0.6414	-0.3831	1.1944	1.101	0.5739	-1.3581	1.0266	-0.0665	1.4876	0.4259
0.0247	0.3467	-0.6573	-0.6242	-0.4891	-0.7678	0.4048	-0.0318	1.1076	-0.6099	1.2381	-1.0237	0.593	-0.7053	-0.4886	-0.3033	3.7472	-0.1828	2.267	-0.3084	1.2717	0.2414	0.5295	-0.8009	-0.147	-1.0403	-2.3462	0.128	0.4048	-0.0318	0.4322	-1.2068	-0.7916	-1.1791
0.1472	-0.0648	-0.3487	-0.6704	-0.0155	-0.5016	0.8729	0.4981	1.3137	-0.5088	0.296	-0.3361	0.5327	-0.7117	-0.4833	-0.724	0.6417	-0.2111	0.349	-1.4472	0.2382	-0.1274	0.0515	1.1725	-0.4336	1.4443	-0.3514	-0.5145	0.8729	0.4981	0.5808	1.8254	-0.5653	0.2658
0.5861	1.1237	-0.0887	1.8124	-0.9732	0.2196	1.9962	-0.8037	0.238	1.5555	1.0637	0.1846	0.4623	1.1411	-1.7571	0.5372	0.7275	1.5268	0.5951	0.2095	0.8169	0.6626	0.2174	1.8243	-1.0073	1.6759	-0.3656	0.9526	1.9962	-0.8037	-1.413	-0.1949	-1.0038	-0.0296
0.8622	0.2472	-0.0252	1.1262	-0.3787	-0.3988	-0.7061	0.6745	0.1958	0.1416	0.3336	0.3673	3.2711	0.793	-0.3475	1.8338	2.5484	0.0334	0.0606	0.3773	1.0136	0.5396	-0.5422	0.8558	0.381	0.285	1.0344	1.0805	-0.7061	0.6745	1.8501	2.0652	3.4648	3.7043
0.3833	0.3091	-0.4846	0.1113	-0.9258	-0.1339	-0.3162	0.5321	0.8017	0.1273	2.8122	0.2264	1.56	0.2514	-0.8621	0.1613	0.6269	0.1118	1.0942	0.0616	0.3342	0.942	-0.1484	0.1018	0.3052	0.4671	0.1845	-0.6809	-0.3162	0.5321	1.9564	0.0595	0.8145	-0.3936
0.3891	0.6026	-0.308	0.4407	-0.4107	-0.0152	-0.028	-0.4043	0.4994	0.0958	0.5596	0.1928	0.646	0.0808	-0.5767	0.3664	1.1481	1.2612	1.0601	0.3603	0.0821	0.0782	-0.2862	1.7932	-1.2692	2.1608	0.4246	-0.5537	-0.028	-0.4043	-0.8876	1.3461	-0.5201	0.8856
2.543	0.1735	-0.3836	1.6562	-0.8112	-0.4817	-0.1613	-0.9943	0.7023	0.6409	0.4658	1.1152	0.8895	0.1096	-2.3702	0.4823	3.1053	0.5763	1.0781	0.6133	0.4455	2.3966	-1.1719	0.2669	-0.2768	1.522	-0.8662	-0.5922	-0.1613	-0.9943	-0.2319	0.4606	-1.1984	-0.1241
0.6248	0.8276	-0.3915	-0.5584	-0.7492	0.5041	0.0565	1.1417	1.1936	0.5576	0.4242	0.1717	1.7188	0.5746	-0.6947	1.4751	0.8008	0.4119	0.3842	0.5798	0.5822	1.3522	-1.0307	1.8516	-0.7849	2.3447	-1.5666	-0.1483	0.0565	1.1417	1.257	1.0887	0.4948	0.1102
0.0024	0.3379	-0.4243	-0.5707	-0.4549	1.2441	0.1144	0.5258	0.306	0.4884	0.0299	0.0151	0.6731	0.7044	-1.5674	0.2036	0.077	0.3329	0.6798	0.0337	0.034	0.075	-0.5338	1.0933	-0.4682	-1.0653	-0.0876	0.1426	0.1144	0.5258	1.5193	1.6615	-0.4907	0.5193
0.1792	0.4694	-0.4603	-0.6027	-0.6146	0.2265	0.0674	0.8947	0.0301	0.3186	0.2287	0.1103	0.3458	0.1754	-1.121	0.8605	1.6789	0.2411	0.9836	0.1802	0.5617	0.3243	-0.4967	0.5981	-0.821	-0.2779	-0.5705	0.3539	0.0674	0.8947	0.6299	3.5545	-0.9326	0.4797
0.3231	0.1227	-0.6754	-0.4221	-0.8571	0.9103	0.4468	0.1068	0.8538	0.819	1.6751	0.3259	1.0038	0.7724	-2.256	0.9546	2.292	0.5693	1.0549	0.6009	0.3494	0.4598	-2.6039	-0.2063	-1.4209	0.5884	-3.8743	0.8099	0.4468	0.1068	0.4747	2.0585	-0.8644	0.4004
0.0362	1.1677	-0.6106	-0.4644	-1.0727	0.3798	1.6365	-0.7129	0.2824	0.0099	0.0823	0.119	0.0316	1.3003	-2.519	0.1385	0.3139	0.8019	0.8575	0.4147	0.4443	0.7325	-0.6695	-0.3255	-1.3188	0.0047	-0.7125	0.549	1.6365	-0.7129	-0.9953	3.5069	-0.4572	0.6963
1.2545	0.2121	-0.4998	-0.162	-0.4406	0.1387	0.3517	-0.994	0.6239	0.8897	0.5136	0.4256	0.1036	1.1175	-1.3898	0.3592	1.0508	1.087	1.0721	0.3605	0.036	1.2457	-1.6723	-0.3197	-1.2322	-1.0492	-1.2246	0.5662	0.3517	-0.994	-1.3911	1.2255	-1.0831	1.9965
0.377	0.341	-0.8124	-0.7935	-1.0399	0.9434	0.7965	-0.5126	0.9098	0.3575	0.2438	1.1835	0.0686	1.0351	-0.7705	0.2348	0.0978	0.1787	0.5237	0.3955	1.0133	0.3093	-1.0803	-0.4834	-1.1218	-0.4872	-0.4917	-1.1952	0.7965	-0.5126	-0.9267	2.0998	-0.8528	-0.6899
0.4086	0.2784	-0.7431	-0.4416	-0.5184	0.1936	0.2779	0.0262	1.3293	1.4718	0.547	0.2744	0.6883	0.1579	-2.4117	0.463	0.698	0.0029	1.1197	0.488	0.0225	-1.0268	-1.4189	1.1559	-1.2196	-0.4611	-1.415	0.6272	0.2779	0.0262	-0.6841	0.2728	-1.3233	0.8037
0.705	0.3064	-0.4976	-0.3031	-0.4978	0.4567	-0.6938	0.2806	0.9444	0.4947	0.1946	0.3428	0.1727	2.2944	-2.3411	0.2157	0.8146	0.1937	0.1088	0.6494	1.3327	-0.4427	-1.9234	-0.2548	-1.1136	-0.0926	-1.0684	0.3027	-0.6938	0.2806	0.5507	0.4354	-0.4592	-0.0139
0.7527	1.0906	-0.3089	-0.3984	-0.9433	0.7979	-1.1831	0.1611	1.1156	0.2587	1.8733	0.605	1.3806	0.5121	-2.5477	-0.2372	0.3929	0.3355	0.2527	0.8275	0.4929	0.6403	-1.5384	0.543	-1.0247	0.0246	-1.6275	1.2597	-1.1831	0.1611	1.3891	0.9492	-1.0869	-0.353
0.082	0.4633	-0.2798	-0.3221	-0.7989	0.6563	-0.9094	0.5263	1.5205	0.2666	0.5265	0.3775	1.881	0.3042	-1.5425	-0.4391	1.0859	0.8859	1.2754	0.4261	2.1387	1.8929	-1.0266	0.3003	-0.5714	0.6535	-1.4924	0.878	-0.9094	0.5263	-0.5182	-0.9541	0.9376	-0.9367
1.2921	0.3945	-0.4881	-0.5357	-0.1959	0.3676	-0.3659	0.4006	0.3468	0.4247	1.3055	0.3678	0.5184	1.0245	-0.5898	-0.0701	0.4658	0.1567	0.3343	0.8687	0.0824	0.3277	-0.5802	0.9498	-0.792	-0.4968	-0.4475	1.0749	-0.3659	0.4006	-0.568	-0.1808	-0.7183	-0.3166
0.6096	0.7743	-0.5392	-0.7726	-0.9543	0.4121	-0.7649	-1.3426	0.0106	0.3923	0.1004	1.1338	0.4126	0.5441	-1.9748	-0.2352	1.1064	0.0693	0.7361	0.6464	0.1252	1.2426	-2.0506	-0.4714	-1.2781	0.1213	-1.1172	1.3423	-0.7649	-1.3426	-0.6476	1.6233	-0.7001	0.2141
0.7535	0.0124	-0.4388	-0.4109	-0.5497	0.0277	-0.2463	-0.4622	0.4054	1.2646	2.2344	1.1004	6.3421	0.8142	-1.6092	-1.5838	0.3885	0.6647	2.274	0.4371	0.8982	0.3648	-1.3549	-0.1136	-1.1023	0.5126	-1.1773	0.1815	-0.2463	-0.4622	-0.7445	0.5472	-0.672	-0.517
0.5954	0.4319	-0.4847	-0.3648	-0.3151	-0.3294	-0.1985	0.0234	0.7483	0.0223	0.2992	0.0482	0.6798	0.4924	-2.3752	-1.1166	0.7011	0.0802	1.5312	0.7262	-0.7964	0.8996	1.1032	-0.2492	0.9498	0.0723	0.0553	-1.954	-0.1985	0.0234	-0.8509	0.3792	-0.1587	0.2442
0.6722	0.08	0.0575	-0.4007	0.1394	-0.1273	0.0166	0.4164	1.0063	0.7605	0.668	0.105	1.9024	0.6352	-1.0827	-0.6361	0.4358	0.9058	0.1565	0.4223	-0.5784	0.2389	0.3288	-0.4057	-0.7124	-0.5608	0.1647	0.4643	0.0166	0.4164	0.1343	0.0726	-0.243	1.6963
0.1372	0.2645	0.8176	-0.576	0.8802	-0.6134	0.1911	0.2987	0.205	0.002	0.7152	0.9923	0.3261	0.7697	-1.4253	-1.2752	0.5116	0.335	0.2761	1.4263	-0.5985	1.0725	-0.0251	-0.1315	0.244	-0.7827	-0.1111	0.6525	0.1911	0.2987	-0.2425	3.6333	-0.956	0.6471
0.317	1.6985	2.8153	-0.2261	0.8904	-0.1391	-0.5821	0.476	0.8638	0.6141	0.7345	0.5569	0.1656	2.3934	-0.4094	-1.5815	0.9537	0.071	0.7175	1.6547	-0.2646	1.1287	-1.496	-0.9981	-0.0892	-0.9299	0.1289	0.6793	-0.5821	0.476	0.1357	0.1835	-0.317	0.6876
0.9909	0.5746	0.6929	-0.3274	-0.2012	-0.1661	0.9119	0.1223	0.0308	0.217	0.3374	1.4647	0.3964	0.6054	-0.2074	-1.941	2.8076	0.41	1.0376	1.6253	-0.683	0.1517	-0.2923	-0.6179	-1.2327	-0.3196	0.5185	0.6177	0.9119	0.1223	1.3561	0.0051	-0.6165	-0.2266
0.3931	1.1431	2.3593	-0.3627	-0.0115	-0.4332	0.8811	0.5543	0.3213	0.7554	0.5136	0.3529	0.866	1.7518	-0.18	-1.5826	0.2218	0.0236	1.5398	0.1236	-0.5011	1.2064	-0.4798	-0.0433	-1.0964	-0.01	0.1015	1.0409	0.8811	0.5543	0.1151	0.9933	-0.3996	-0.0414
1.2257	0.2333	0.0102	-0.4234	-0.2086	-1.2385	-0.2781	0.2728	0.3358	0.263	1.029	2.5221	0.0606	0.8958	-1.2705	-1.342	0.8903	1.1025	0.362	0.6213	-1.0486	0.2933	-0.7793	-0.7902	-1.2214	-0.311	0.0681	-0.2085	-0.2781	0.2728	0.411	0.2953	-0.3085	-0.1548
1.1962	1.3071	2.1967	-0.5612	-0.8574	-0.0268	-1.4874	0.2781	1.5172	1.6715	0.1602	0.4207	-1.3157	2.1199	-1.2494	-2.6725	1.5514	1.4739	1.3474	1.0592	-0.1705	1.5731	-0.7486	-1.3989	-0.7568	-0.9115	0.0186	-0.5169	-1.4874	0.2781	-0.7374	-0.1516	1.5237	-0.8551
0.6853	0.961	0.8371	-0.4196	-0.6774	-0.5507	-0.522	0.4905	0.2135	0.156	1.3688	1.0001	-0.786	1.7501	-0.498	-1.1356	0.3597	0.6211	0.0775	1.8102	-0.4563	0.8525	-0.1252	-0.0176	-1.0089	-1.2725	0.276	-0.796	-0.522	0.4905	-0.2033	-0.1622	0.431	-0.0094
0.2188	0.6903	0.2485	-0.3833	-0.3059	-0.6781	-0.0608	-0.3257	0.7969	0.4615	0.5475	0.3746	-1.859	0.3042	-1.5445	-0.9447	1.2785	0.7307	1.1278	1.3015	-1.0554	0.7466	-0.6325	-0.9954	-1.1766	-0.4361	0.165	-0.6668	-0.0608	-0.3257	-0.2509	2.2253	-0.5792	0.7088
0.3396	0.2973	-0.5975	-0.1181	0.1536	-0.458	2.12	-0.2314	0.5461	0.4959	0.2447	0.4366	-1.5172	0.9884	-1.736	-0.2398	0.6279	0.2724	0.9176	0.6688	-0.0532	0.0067	-0.352	-0.7236	-0.7821	-0.6428	1.061	-0.6866	2.12	-0.2314	2.4491	0.2452	0.9383	0.6367
0.6485	0.6615	-0.3993	-0.1681	1.3372	-0.5338	1.3327	-0.3473	0.312	0.4398	0.4026	1.919	-2.0634	1.1099	-0.5471	-1.3767	3.198	0.5004	1.5115	0.7695	-0.2727	0.3189	-1.1994	-1.2764	-1.3249	-0.6052	-1.0803	-1.9104	1.3327	-0.3473	-1.5053	0.2023	0.6241	0.0664
0.1025	0.6794	-0.2796	-0.4351	2.321	-0.1903	-0.0076	-0.3977	0.1557	0.4873	0.1868	0.8937	-0.8457	0.5053	-0.7743	-2.7421	0.2679	1.1493	2.4371	1.2206	-0.6728	0.6266	-1.5127	-0.7061	-0.8124	-0.312	-0.5866	-2.3653	-0.0076	-0.3977	0.7243	0.686	1.7622	-0.1362
0.6098	0.2419	-0.4653	-0.7116	1.3959	-0.5214	-0.0322	-0.6164	0.8717	1.3579	0.0453	1.0986	-0.8055	1.6295	-0.7879	-1.4401	0.4845	1.1628	0.1966	0.8195	-0.5334	0.3881	-1.0612	-0.9157	-1.3178	-1.0908	-0.329	-0.1983	-0.0322	-0.6164	0.2661	0.2569	-0.2712	-0.4112
1.1258	0.1199	-0.5256	-0.3341	0.5381	-0.6116	0.5702	-0.5571	0.2162	0.8055	0.4155	0.4858	-1.0988	0.7891	-0.4204	-2.1611	2.5151	0.9382	0.5409	0.4621	-0.7288	0.6042	-0.4068	-0.2702	-1.0934	-1.0823	-0.6625	-0.7318	0.5702	-0.5571	0.017	0.6798	-0.3699	-0.5484
2.3193	0.1366	-0.8385	-0.706	0.7118	-0.3107	1.7058	-0.2051	0.2009	0.2012	0.6319	0.0778	-0.5842	1.2631	-0.6156	-0.419	1.1937	0.2149	0.8513	0.152	-0.5343	-0.9629	-1.3844	0.8268	-0.7531	-1.0517	-0.0174	0.7984	1.7058	-0.2051	0.7188	0.3959	-0.974	-0.3568
1.1366	0.4358	-0.3329	-0.0109	0.7156	-0.3297	1.9874	-0.3297	0.2702	0.8475	0.0774	0.5142	-0.3106	0.9073	-0.5419	-0.7954	3.8611	0.4854	0.4241	0.4829	-1.0848	-1.3736	-0.753	0.627	-0.9126	-0.5772	-0.5746	0.0576	1.9874	-0.3297	-0.8913	-0.9009	0.0372	0.2397
0.1089	1.3957	-0.7343	-0.6422	0.7357	-0.789	1.0377	-0.3865	0.0176	1.0625	0.339	0.821	-0.6499	0.9856	-1.5003	-1.7844	0.1481	0.8853	2.0244	0.5283	-0.6572	-0.3615	-0.8312	0.8709	-1.2607	-0.7475	-0.7137	-1.5342	1.0377	-0.3865	-0.5989	-0.2967	-0.6201	0.57
0.3163	0.4668	-0.4569	-0.5212	0.3273	-0.501	0.4164	-1.382	0.0341	1.0945	0.4109	0.5536	-0.1846	0.0017	-0.5386	-1.0052	1.3623	0.3341	0.1734	0.636	-1.1058	-0.6879	-1.2944	-0.3113	-1.1045	-0.974	-1.309	1.0194	0.4164	-1.382	-1.5412	-0.8133	-0.7364	0.6534
0.6506	0.2354	-0.7019	-0.5785	0.748	-0.6838	-0.2538	0.2532	0.9067	0.1894	0.8573	0.1081	-0.5789	0.8821	-0.6669	-0.6378	0.7188	1.1252	0.8389	0.4755	-0.3999	-0.1202	-1.0956	-0.1007	-0.4206	-0.1731	-1.0262	1.1916	-0.2538	0.2532	2.2063	1.3133	-0.8826	0.061
1.0533	0.3682	-0.5445	-0.4903	0.011	-0.5254	-1.0544	0.8483	0.4678	0.6018	0.9396	0.5876	-0.2138	0.2579	-1.5641	-0.4636	1.2347	1.6708	1.3923	0.2973	-0.536	-0.0958	-1.2111	-0.0148	-1.2382	-0.5721	-1.1978	0.8517	-1.0544	0.8483	-0.5977	0.0728	3.2125	0.6931
0.4153	0.4704	-0.6326	-0.1135	0.3147	-0.5548	-1.599	1.2959	0.8503	0.704	0.0738	0.697	-1.8256	0.151	-1.5262	-0.8384	1.7736	0.5648	0.0123	1.1383	-0.7996	-0.969	-1.1968	-1.1531	-1.1374	-1.0999	-0.3662	-0.1464	-1.599	1.2959	-0.638	1.4524	-0.5561	0.9288
0.2281	0.1122	-0.6903	-0.4334	-0.6356	-0.3969	1.0944	0.3689	0.7373	0.3039	1.7832	1.1072	-0.2891	0.3013	-1.5425	-0.602	0.4714	0.7399	0.8849	0.457	-0.5624	-0.0856	-0.9483	-0.9204	-0.9647	-1.0309	-0.5229	-0.3422	1.0944	0.3689	0.7109	0.7154	0.1707	0.9282
0.2659	0.1696	-0.6072	-0.3088	-0.2261	-0.9699	3.2495	0.7506	0.923	0.0256	0.0267	0.4923	-0.532	0.0967	-0.4691	-0.6296	1.4045	1.7321	0.3019	0.6352	-0.8452	-0.7906	-0.6913	-0.792	-1.1766	-1.2354	-1.4091	-0.9814	3.2495	0.7506	0.2983	0.382	1.8024	-0.4783
0.6961	0.8829	-0.5488	-0.6227	-0.928	-0.6574	0.174	0.7654	0.0879	1.0453	1.2709	2.1499	-0.3463	0.7196	-2.3979	-0.8498	1.2991	1.7423	0.6173	1.3249	-1.3142	-1.5626	-0.6728	-1.4765	-1.2113	-1.149	-0.7751	-1.691	0.174	0.7654	0.8459	1.2353	-0.1801	-0.7463
0.3444	0.4222	-0.1633	-0.2857	-0.4898	-0.8753	0.2462	0.4644	0.6643	0.1261	0.014	1.9246	-1.6696	0.6285	-2.196	-0.0456	1.1096	0.0527	1.7205	1.2202	-0.3238	-0.2087	-1.4205	-1.669	-0.624	-1.1	-1.0355	-0.731	0.2462	0.4644	2.9565	-0.7633	-0.6114	-1.1868
0.6549	0.7687	-0.2519	-0.577	-0.7079	-0.1038	1.8075	-1.0005	0.639	0.5556	0.2466	0.4868	-0.5904	0.7603	-3.3144	-0.192	0.279	0.7155	2.3947	1.7106	-0.9144	-1.0737	-1.4641	-0.0396	-1.1336	-0.9295	-1.6497	-1.5382	1.8075	-1.0005	1.2947	1.0305	-0.0002	2.0965
0.7073	0.7108	-0.6935	-0.652	-0.7621	-0.1883	0.1631	-0.5978	0.7631	2.1024	1.0848	0.2426	-0.2248	0.1245	-2.2614	-2.9831	0.6718	2.7629	1.7254	1.6229	-0.8813	-0.6615	-1.1492	-2.4254	-0.9381	-1.362	-0.2605	-3.2864	0.1631	-0.5978	1.1625	0.3548	-0.0282	1.4069
0.1481	0.1102	-0.4748	-0.6397	-0.4567	-0.1659	0.4731	-0.1076	0.734	0.6376	0.2302	0.0749	-2.2824	0.2435	-1.3528	-2.8136	1.2266	0.7966	0.4859	1.0811	-0.3096	-0.0671	-0.5772	-1.3509	-1.1285	-1.2738	-0.1854	-1.5342	0.4731	-0.1076	0.3256	1.0036	-0.5938	0.4538
2.1142	1.6364	-0.2746	-0.5845	-0.6933	-0.1141	1.4368	-0.4685	0.6473	0.151	0.955	1.0116	-1.4246	0.127	-0.5703	2.1408	0.8386	0.037	0.5238	-0.3287	-2.0126	0.4027	-1.4535	1.2298	-1.2677	2.1702	-2.4734	0.8519	1.4368	-0.4685	0.8099	1.9406	-0.4572	0.6261
0.5436	0.7216	-0.5699	-0.2012	-1.0067	-0.6927	0.5581	-0.4085	1.4556	1.1535	0.3544	0.4356	-0.0879	0.2999	0.8018	0.0386	0.4514	0.1862	-0.7712	-1.5853	1.4505	1.9606	0.2056	0.5987	0.4135	0.8076	1.3063	1.0007	0.5581	-0.4085	1.2572	0.1096	-0.447	0.3804
0.7991	0.3832	-0.3524	-0.6936	-0.9388	-0.536	2.0252	-0.0107	0.4455	1.2525	-0.369	0.8804	-1.1697	1.6959	0.5308	0.1768	0.1386	0.2497	-0.6632	-1.8804	1.27	1.2717	0.05	0.0528	0.4169	0.5211	0.69	0.7917	2.0252	-0.0107	-1.1459	0.0046	-1.2665	-0.1368
0.3038	0.3554	-0.0074	-0.3883	-0.8694	-0.476	1.0103	-0.0989	0.1173	0.3931	-1.4631	0.1568	-1.1737	1.4919	0.6127	1.1548	0.2514	0.4073	-0.8027	-0.3749	0.9565	0.1208	1.8597	1.0333	1.982	0.8097	1.0825	1.2473	1.0103	-0.0989	-1.4899	0.5563	-0.6392	-0.5607
0.5938	0.3071	-0.5308	-0.3656	-0.1309	-0.4296	-1.5277	-0.4801	0.0104	0.5644	-0.7509	2.7249	-0.636	0.1268	0.1298	0.4263	0.6689	1.0433	-0.3145	-1.3811	0.7122	0.2609	0.8551	0.2746	0.9	0.3257	0.9024	1.1489	-1.5277	-0.4801	0.6618	-0.5436	-1.117	0.0851
0.6724	0.8233	-0.6233	-0.2327	-0.4231	-1.1875	-0.7128	-0.2604	0.6673	1.1569	-0.6885	1.3768	-0.5472	1.4464	1.2888	0.6548	0.8778	0.5904	-0.2992	-0.6419	1.1144	1.1615	2.0001	0.8847	2.5036	1.3378	0.5149	1.3528	-0.7128	-0.2604	0.1264	-0.9473	-0.8135	0.201
0.3669	1.3173	-0.1291	-0.259	-0.223	-0.4366	-0.6714	-0.1571	0.1984	0.7343	-1.6158	0.4588	-1.7678	1.8876	0.7073	0.5436	0.4891	0.9646	-0.5467	-0.9302	0.8925	0.4641	2.5442	0.2162	3.0355	0.1556	1.6707	1.2641	-0.6714	-0.1571	-0.5153	-1.0257	0.1118	1.1303
0.0416	0.6148	-0.6894	-0.3621	-1.1134	-0.7048	-0.6263	-0.4004	0.1397	0.714	-0.8545	0.1521	-0.225	0.51	0.1665	0.4916	0.5238	0.1084	-0.1084	-0.91	0.9275	0.7391	0.5911	2.0046	-0.7227	2.3964	0.4702	0.0269	-0.6263	-0.4004	-0.9188	-0.1351	0.9246	-0.0728
0.6341	0.2549	-0.5328	2.2278	-0.1862	0.9332	-0.3064	-0.0097	1.4764	0.3439	-0.5317	0.0745	-0.1619	0.1531	1.3867	1.132	0.0729	0.4359	-0.5928	-0.1493	0.2784	0.8028	1.2016	1.6103	-0.816	1.8934	1.094	0.3746	-0.3064	-0.0097	-0.2955	0.0093	1.699	0.4062
1.0487	0.3174	-0.1402	0.2732	-0.2856	0.147	-0.0319	-0.1651	0.37	0.508	-1.6647	0.4891	-0.8376	-0.0982	0.6832	0.0141	1.914	0.2705	-1.676	-0.9282	0.4196	0.7826	-0.3943	1.2158	0.4376	1.9319	-0.3885	-0.1278	-0.0319	-0.1651	-0.7958	1.5338	-0.7228	-0.3731
3.8491	0.0436	-0.4052	0.2264	-0.667	0.0147	-0.966	0.2285	0.6581	1.2791	-0.6201	0.3503	-1.822	-0.3726	0.4345	0.2499	0.0356	0.1175	-0.8788	-0.3398	0.0983	0.4753	-0.3468	0.3058	0.3084	-0.9488	-1.1444	1.1713	-0.966	0.2285	-0.3425	1.3023	-1.1284	2.9488
0.9987	0.6065	-0.5115	0.8105	-0.423	0.2081	-1.3477	0.1231	0.9866	1.1136	-0.3373	0.6271	-0.9782	-0.0305	0.6794	1.0855	3.7307	0.3237	-1.658	-0.1512	1.6875	0.6428	-0.173	-0.6235	-0.6225	0.7782	0.7296	0.7791	-1.3477	0.1231	-1.1261	-0.7468	-0.8916	2.0407
0.4459	0.1256	-0.3449	0.3651	-0.2135	1.2438	2.9843	-0.1642	0.4374	0.1746	-1.0925	0.2641	-0.3997	-1.6477	0.0876	0.4098	0.6826	0.7531	-1.7227	-1.3591	0.4658	0.7562	-1.4042	-0.3189	-1.2634	0.7376	-0.46	1.4977	2.9843	-0.1642	1.0648	0.8211	1.4177	-0.091
0.6141	1.8059	-0.1115	0.5446	-0.6151	0.5958	0.5946	-0.4927	3.1733	0.0372	-0.1822	0.395	-0.5166	-0.521	0.2295	0.8576	0.5667	2.4768	-0.5001	-0.9286	-0.532	0.2021	0.3144	-0.1925	0.6447	0.3886	0.4282	0.2765	0.5946	-0.4927	0.0688	-0.7812	-0.594	-0.9099
0.9411	2.5164	-0.7974	1.8824	-0.4301	-0.4014	1.3387	1.7996	0.3362	0.8201	-1.021	0.0244	-2.0623	-0.1149	0.9491	0.7899	2.3942	0.7459	-0.0974	-1.1081	-0.0204	0.3473	0.3191	-0.7266	0.7627	0.6291	0.6225	-0.2697	1.3387	1.7996	-1.5323	0.6596	1.9521	-0.6795
1.0648	0.6621	-0.5461	0.8196	-1.0099	-0.1299	0.7554	1.0712	0.3618	0.1302	-1.3398	0.4287	-0.1589	-0.0193	0.5549	0.2714	2.1196	0.5791	-0.5362	-0.3417	-0.7066	0.0709	0.8051	-0.4425	0.0802	-0.2057	0.5762	0.5576	0.7554	1.0712	-0.5507	1.0993	0.3027	-0.2844
0.5854	1.3539	-0.2607	-0.5763	-0.7738	0.197	0.2426	0.2204	0.1359	2.4305	-1.5871	0.5989	-0.3604	-1.3574	0.5966	0.3472	0.0251	0.5125	-0.5522	-0.5701	-0.1596	0.2891	0.0832	-0.8464	0.3755	-0.5155	0.8116	0.3209	0.2426	0.2204	-0.9374	1.0101	1.081	0.3721
0.3213	1.1042	-0.5985	-0.3036	-0.2655	0.0429	0.6438	0.2329	0.4239	0.4516	-1.3953	0.4517	-0.4896	-0.6266	1.1548	0.485	0.7946	0.7009	-1.3152	-1.1474	-0.5793	1.4093	2.0387	-0.4102	1.6645	-0.7801	0.805	0.6715	0.6438	0.2329	-0.8026	-0.4348	0.0147	-0.7611
0.896	0.8346	-0.5991	-0.2243	-0.9724	0.3145	0.1689	-0.5302	0.4594	1.8557	-1.2498	0.6347	-0.2494	-1.6856	0.9818	0.5633	0.7779	2.7804	-0.0321	-0.1485	-1.7454	0.6309	3.1516	-0.9382	2.5058	-0.3657	-2.1354	-0.1156	0.1689	-0.5302	-0.2672	0.2106	0.3773	1.1945
0.0743	1.2732	-0.3525	-0.3105	-0.805	0.0437	0.6646	0.4085	0.1468	0.0044	-0.5076	0.4082	-0.4529	-0.0547	1.1262	0.0151	0.4825	0.7285	-0.0483	-0.3808	-0.2065	1.0163	0.1114	-0.5262	-0.708	-0.1471	0.7254	-0.2871	0.6646	0.4085	-1.0233	0.8582	-0.9837	0.3306
2.5037	0.0294	-0.6604	-0.3721	-0.6546	0.3626	0.9476	2.6262	0.8739	0.2995	-1.163	0.3028	-0.0239	-0.412	0.3803	0.0603	0.5773	1.7985	-0.8826	-2.0037	-0.1149	1.5199	-0.2668	-1.486	0.2842	-0.6827	0.107	-0.8452	0.9476	2.6262	-1.3706	0.3213	-0.8919	-0.6815
0.7367	0.1165	-0.7246	-0.4784	-0.1549	0.2052	1.6364	-0.5374	0.6633	0.8565	-1.1334	0.4392	-1.0645	-1.1681	0.3207	1.2727	0.2385	0.1228	-1.0901	-0.2535	-0.6161	-0.7538	-0.5723	0.7384	-0.8409	0.7534	0.8519	0.8495	1.6364	-0.5374	-1.5309	-0.4504	-0.8954	-0.0592
1.0543	0.749	-0.6651	-0.5965	-0.5897	1.2734	1.2997	-0.4251	1.1017	0.6768	-1.0591	0.6427	-0.0712	-0.177	0.3063	1.2708	0.6769	0.2342	-0.4777	-0.1667	-0.339	-0.0142	-0.2343	1.3769	-0.1162	-0.612	0.3454	0.7565	1.2997	-0.4251	-1.4353	-1.0806	-1.09	-0.5699
1.5326	0.161	-0.4989	-0.5074	-0.6072	-0.3386	1.603	0.2946	0.4025	1.3783	-1.1833	0.1842	-1.8715	-0.2891	1.421	0.1988	0.585	0.4046	-0.5099	-0.4104	-1.5475	-0.0883	-0.4167	-0.3555	-0.4615	-0.3992	-0.3422	0.69	1.603	0.2946	-0.7577	1.2118	-0.6341	1.4652
1.2175	0.1724	-0.7331	-0.3075	-0.095	-0.2261	1.8455	0.8979	0.2507	0.3541	-1.1073	0.1846	-0.2806	-0.2672	1.1471	0.109	0.1693	0.1788	-0.1329	-0.8405	-1.8763	-0.4626	-0.5217	-0.3036	-0.8902	-0.1715	-0.8985	0.0552	1.8455	0.8979	-0.9099	0.6382	-0.6377	0.4726
2.282	0.2615	-0.2686	-0.4333	-0.4081	-0.6154	0.3923	0.2753	0.433	1.0372	-1.0342	0.2025	-0.2968	-0.7228	0.0665	0.5152	1.3843	0.1604	-1.4217	-1.1889	-0.8976	-0.3841	-1.2353	-0.2092	-0.4031	-0.5058	-0.7686	0.4926	0.3923	0.2753	-0.2533	0.2431	-0.6822	1.6946
0.6794	0.9723	-0.1506	-0.4161	-0.83	-0.2436	-0.3375	0.5036	0.4753	1.2168	-0.9568	0.0323	-1.6359	-0.4278	0.0307	0.8031	1.657	2.7197	-1.3664	-0.4635	-2.5822	-0.6295	-1.5814	-0.6197	-1.1413	-0.647	-0.4089	1.2789	-0.3375	0.5036	0.2656	1.9167	0.5513	1.5635
0.5208	0.5501	-0.5844	-0.223	-0.7846	-0.4303	-0.8885	0.1992	0.136	0.0379	-1.072	0.3089	-1.5299	-2.122	-0.8995	0.8484	0.5744	1.6173	-1.0682	-0.1492	2.3562	-0.2553	1.0457	-1.2349	1.1774	-1.3279	0.4943	-1.023	-0.8885	0.1992	0.4472	0.6602	1.6941	0.2499
0.9046	0.7739	-0.3491	-0.5496	-0.2916	-0.3605	-0.2758	0.1867	0.1879	0.8785	-1.691	0.4997	-0.6926	-0.1883	-0.8865	0.3108	3.8692	0.6847	-0.4742	-0.8705	0.3648	-0.4205	0.844	-0.1772	1.1178	-0.834	0.7126	-0.5046	-0.2758	0.1867	1.5034	1.4743	0.2934	-0.4995
0.1154	0.1287	-0.3256	-0.5918	-0.2905	-1.2414	-0.198	0.6298	0.0776	0.3727	-0.979	0.9772	-1.014	-0.3008	-1.4629	-0.5164	0.0306	0.0682	-0.568	-1.0168	1.0076	0.2847	1.4805	0.4316	1.9111	0.949	1.0825	1.1051	-0.198	0.6298	0.6657	0.0561	0.5644	-0.4766
1.3122	0.2687	-0.6538	-0.3837	-0.6742	-0.6212	-0.1056	0.9473	0.1969	0.0405	-0.5129	0.3259	-0.894	-0.6911	-0.3881	-1.0565	2.8076	0.1862	-0.2371	-0.2509	0.3401	0.5047	0.6123	0.3526	-0.3298	0.8306	0.5829	0.7183	-0.1056	0.9473	0.5463	2.1105	-0.5641	-0.7142
0.7048	0.5246	-0.5385	-0.284	-0.903	-0.6134	-0.9998	-0.9319	0.2053	0.4276	-0.2574	0.1278	-1.3326	-0.4608	-1.1057	-0.3829	2.0405	0.4365	-1.1628	-1.0254	0.0341	0.8772	0.3002	0.3858	-0.8585	0.5848	0.488	1.0418	-0.9998	-0.9319	-1.3733	0.8654	-0.9395	1.0924
0.0412	0.6744	-0.662	-0.3269	-0.5459	-0.7679	-0.0721	-0.4151	0.7025	0.721	-1.2339	0.0402	-1.3238	-0.7758	-0.0176	-0.3733	0.536	1.1595	-1.3295	-0.2606	0.3331	0.5279	-0.0931	0.3122	0.1458	-0.6876	1.154	0.9024	-0.0721	-0.4151	-1.2092	0.9524	-1.186	0.4998
2.7804	0.052	-0.57	-0.3567	-0.6629	-0.3673	-1.7399	-0.4926	0.714	0.3179	-0.5479	0.9137	-1.8562	-0.9428	-0.166	-1.5963	0.9922	1.4432	-1.5373	-1.1216	0.8712	1.4925	-0.0894	0.1929	-0.6739	-1.105	0.3606	-0.4417	-1.7399	-0.4926	-1.0934	0.2714	-0.6213	-0.4034
1.6962	0.4543	-0.1501	-0.3213	-1.0572	-0.7603	-0.1797	-0.1935	0.0146	1.29	-0.8831	0.3037	-1.6487	-0.0552	-0.8125	-0.3351	1.6476	0.0987	-0.7502	-0.6701	0.8618	1.2873	-0.3725	-0.3235	-1.1259	0.1645	0.0606	0.1956	-0.1797	-0.1935	-1.0549	-0.6477	-0.9442	3.7191
3.1493	0.3797	-0.6518	-0.0318	-0.5656	-0.2238	-1.3121	-0.0159	0.0476	0.8867	-0.0847	0.8335	-0.3089	-1.3927	-1.1653	-0.7938	0.0527	0.4541	-0.4098	-0.3672	0.0587	0.4582	-0.0362	-0.4048	-0.1444	0.1679	0.5893	-0.1445	-1.3121	-0.0159	-0.6085	-0.2311	-1.0736	-0.0611
1.8987	0.715	-0.4206	-0.5351	-0.8064	-0.2305	-1.0752	0.8455	0.4073	0.4152	-0.6413	1.1516	-1.5284	-0.0084	-0.4944	-0.0651	2.2995	0.0132	-0.4638	-1.1594	0.7241	0.0034	-0.6163	-0.9591	-1.3558	-0.3509	-2.2465	0.1761	-1.0752	0.8455	-1.4776	0.2717	-0.7737	-0.2578
2.4215	0.1034	-0.5212	-0.5348	-0.6571	-0.7739	-0.3442	1.3129	1.0194	0.7556	-1.4346	0.0647	-0.7925	-0.4104	-1.5431	-0.2774	0.4817	1.4279	-2.766	-0.8076	-0.2829	0.4675	0.8736	-1.2858	0.2333	-0.8906	-0.1593	-0.6759	-0.3442	1.3129	-0.4452	-0.334	-0.0422	0.2956
2.9238	0.1012	-0.19	-0.4175	-0.3891	-0.4799	-0.7326	0.4519	0.1687	0.9765	-0.0887	0.4144	-1.7267	-0.7383	-0.9846	-0.4656	2.1894	0.7985	-0.5795	-0.8695	-0.4639	0.2067	0.3855	-1.7119	1.2873	-1.2935	-0.3913	-1.2286	-0.7326	0.4519	-0.8054	-1.0521	-0.998	-0.2645
0.2602	0.2615	-0.4447	-0.3307	-0.7335	-0.2686	-0.8962	-0.2525	0.799	0.3183	-1.2028	0.3611	-0.804	-0.8807	-0.3915	-0.424	1.0811	1.9602	-0.353	-0.2734	-0.8544	0.2974	1.3645	-0.3943	-1.1447	-0.8622	0.6475	-0.8034	-0.8962	-0.2525	-0.8294	0.5023	-0.409	0.6798
-0.5409	0.0024	3.6842	-0.3624	0.4029	-0.1305	-1.245	-0.2818	0.0023	0.3122	-0.3916	0.4756	-1.4806	-0.5676	-1.1344	-1.6831	0.1989	0.1437	-1.2988	-0.7699	-0.2141	0.0873	0.3282	-0.6635	-0.176	-1.2064	0.4672	-0.0558	-1.245	-0.2818	-1.1103	1.3565	2.5252	2.0546
-0.0997	0.0569	0.5722	-0.5415	1.0052	-0.5382	-0.1882	-0.6204	0.7889	0.5434	-0.3368	0.3727	-1.5477	-0.4071	-0.0686	-0.1706	0.0701	0.998	-0.6648	-1.2196	-0.614	-0.0837	0.0221	0.1589	-0.9813	0.8091	0.9685	-0.9882	-0.1882	-0.6204	2.1375	0.4788	-0.842	3.2842
-0.1968	0.8568	0.1893	-0.2797	-0.0423	-0.7995	-0.9299	-0.0205	0.716	0.5021	-0.5526	0.1077	-1.1478	-0.5205	-0.325	-1.2739	0.3723	0.402	-0.0619	-0.735	-0.1915	-0.0661	0.5174	0.264	-1.0603	-0.5995	0.6257	0.7014	-0.9299	-0.0205	0.0465	0.5708	-0.4934	0.4696
-0.8974	2.2342	0.2262	-0.3494	-0.648	-0.7181	0.1811	-0.0408	0.3384	0.2857	-0.2639	1.0118	-0.1754	-1.8058	-0.2105	-0.5872	1.8895	0.6239	-1.0565	-0.2192	-1.0022	-0.3051	0.368	0.1561	-1.2444	-0.7165	-1.935	0.2636	0.1811	-0.0408	2.5418	1.8422	0.0309	-0.6678
-0.4804	1.9063	0.3694	-0.4217	-0.3593	-0.1574	1.1808	-0.3191	0.241	0.8076	-0.697	-0.3396	-0.5492	-0.7346	-0.3423	-0.6108	5.0546	0.4766	-0.7196	-0.7913	-0.9709	-0.0084	2.0019	-0.3196	-0.6329	0.4938	-2.214	0.2166	1.1808	-0.3191	1.6706	0.4381	2.5429	-0.5682
-0.3499	2.0327	0.3148	-0.6302	-0.0604	-0.8048	0.4805	-1.3044	0.3141	0.2056	-0.8662	-0.0696	-0.0246	-0.5407	-0.8782	-0.96	0.2677	0.0818	-1.2028	-1.0308	-0.0568	-0.4731	-0.6635	-1.0224	0.6243	-0.819	-0.9066	-0.6759	0.4805	-1.3044	-1.1022	-0.1665	0.4441	1.0114
-0.0441	0.3608	0.1323	-0.4857	-0.8788	-0.4647	0.5966	-0.1294	1.4654	0.2178	-0.6076	-0.822	-0.1167	-1.007	-0.3552	-1.1332	0.3133	0.2982	-0.8029	-0.8541	-0.5824	-0.6397	-1.516	-1.2168	-0.0567	-1.0843	1.0204	-0.4364	0.5966	-0.1294	-1.0933	-0.7467	-0.0866	-0.3047
-1.8644	0.4021	2.604	-0.4555	-0.343	-0.4687	-0.181	-0.1975	1.7635	1.4624	-1.1183	-1.0468	-0.5715	-0.5604	-0.4737	-2.6011	0.1247	1.7489	-0.328	-0.2016	-0.0093	-0.0488	-0.7772	-1.058	-0.3817	-1.2254	0.0798	-0.7321	-0.181	-0.1975	0.8499	-0.3597	-0.0578	-0.5321
-0.5359	0.1101	0.3421	-0.3509	-0.0448	-0.6372	-0.5144	-0.3529	1.1801	0.0763	-0.779	-0.7896	-0.7773	-0.3396	-1.4361	-1.6971	1.0672	0.0125	-1.1593	-0.2748	-0.4267	-0.9683	-0.5216	-0.8155	-0.1845	-1.1174	0.4021	-0.4644	-0.5144	-0.3529	-0.1578	-0.449	-0.3857	-0.3521
-0.511	-1.2249	-0.626	2.7178	2.8261	0.3526	0.1628	1.4698	0.6851	0.5363	-1.2428	-1.0504	-1.6503	-0.8858	-0.0244	-0.5405	0.177	0.6154	-2.3047	-0.7335	-0.0699	-2.0533	-1.1585	-0.8504	-1.19	-1.1337	-0.2807	-0.7381	0.1628	1.4698	1.2003	0.2696	-0.1102	0.2598
-1.6848	-0.5184	-0.7206	1.653	0.1726	0.42	2.1701	-0.2287	0.6047	0.4602	-1.1776	-0.8477	-1.2028	-0.8152	-0.8987	0.6782	3.3418	-0.019	-0.4353	1.2154	-1.3991	0.4173	-0.6193	0.0695	-0.8316	0.9119	-1.589	1.2617	2.1701	-0.2287	0.8783	0.4348	-0.7703	1.434
-1.2696	-0.8594	-0.4444	2.4439	1.2388	-0.0494	0.4533	0.2857	0.7002	0.0143	-0.8347	-0.8469	-1.0221	-1.1997	-1.2035	0.5954	1.5327	-0.1286	-0.0696	0.1076	-0.2304	2.6535	-0.873	0.6225	-1.0623	0.9678	-1.3446	1.0825	0.4533	0.2857	-1.0704	1.3978	-0.3459	2.0085
-0.7824	-0.5825	-0.753	3.0273	0.6941	-0.0976	-1.076	-0.7414	0.7532	0.3068	-0.7347	-1.1525	-1.1017	-1.8018	-0.3098	0.0674	0.923	-0.0366	-0.0528	0.3084	-0.0376	0.2783	-1.1317	0.0663	-0.2506	0.2801	-0.1335	0.7299	-1.076	-0.7414	0.5675	0.7766	-0.3366	-0.3784
-0.7736	-0.3322	-0.4074	2.1115	1.4483	-0.3062	0.0844	-0.5147	1.0395	0.3572	-0.6157	-1.3367	-0.5898	-0.9465	-2.5587	1.0294	4.2197	-0.7694	-1.052	0.6946	-0.2607	0.3489	-1.3915	0.0032	-1.2644	0.0786	-1.2588	1.0367	0.0844	-0.5147	0.198	-0.5832	-0.6286	0.7498
-1.152	-0.3627	-0.232	0.8063	0.6341	-0.9631	0.7417	1.0817	0.6338	0.3616	-0.949	-1.2229	-1.2759	-0.6113	-1.7564	0.3338	0.1433	-0.1891	-0.5188	0.5751	-1.8768	0.1748	-0.6509	0.5399	-1.4632	-0.6628	-0.7446	0.6678	0.7417	1.0817	-0.4303	0.5058	-0.0571	-0.1295
-0.0454	-0.2963	-0.6261	-0.5147	0.0363	0.9621	-0.5632	0.1166	0.2454	1.1975	-0.4569	-0.8896	-1.2359	-0.5643	-0.1549	0.8429	0.8053	-0.7923	-2.4932	0.4042	-1.0737	0.505	-1.2121	0.5402	-0.7294	-0.8438	-1.216	0.9897	-0.5632	0.1166	0.7166	0.479	0.1898	0.3895
-0.1513	-1.8884	-0.7654	-0.7616	-0.4914	0.7075	1.261	2.4549	0.5989	0.615	-0.6827	-0.1991	-0.9869	-0.0097	0.1717	0.1289	-0.4075	-0.8176	0.2715	0.0688	0.1945	1.105	0.738	-0.295	1.2454	0.3695	1.154	0.2654	1.261	2.4549	0.4476	2.1548	1.4418	0.3241
-0.0825	-0.3845	-0.4283	-0.1785	-0.7288	0.2189	0.1998	0.3396	0.5418	2.3516	-1.3434	-0.4218	-0.355	-0.0431	1.4372	0.4892	-0.0732	-1.3369	0.2655	1.2765	0.2317	0.0614	0.99	-0.8464	1.9094	0.399	1.1827	0.6632	0.1998	0.3396	0.9114	1.2684	0.5821	3.3159
-1.2651	-0.7114	-0.5656	-0.4506	-0.3169	0.3671	1.028	1.2911	0.3317	0.2393	-0.543	-0.1604	-0.8798	-0.4233	0.7914	1.1365	-1.248	-0.2487	0.0441	0.7436	0.0824	0.5665	0.2908	-0.5679	1.0202	-0.6345	0.7833	0.69	1.028	1.2911	0.7886	2.4498	0.2422	-0.7816
-1.4336	-0.1115	-0.5566	-0.6294	-0.8706	0.5216	0.7908	-0.4077	1.179	1.4113	-0.4499	-0.6244	-0.4361	-0.553	1.9275	0.3581	-1.052	-0.0159	0.081	0.6896	0.6667	0.3716	0.7175	-1.7477	0.5849	-0.4024	1.441	0.154	0.7908	-0.4077	0.6532	2.0591	-0.1208	-0.4794
-0.3539	-1.0644	-0.6571	-0.4847	-0.6229	0.3898	0.8572	0.6825	0.9856	0.1803	-0.0666	-0.9781	-1.9528	-0.1619	0.0909	0.3748	-0.8987	-0.735	0.2076	0.171	0.4277	0.397	0.5787	-0.5545	-0.0283	-0.3475	1.1407	0.3781	0.8572	0.6825	-1.4084	0.2283	0.4829	0.0917
-1.4724	-0.2777	-0.7142	-0.7215	-0.6862	0.1655	2.7286	0.5859	0.911	0.3731	-0.5041	-0.501	-0.5101	-0.7373	0.2434	0.4529	-0.1407	-0.1892	0.0326	0.7379	0.7549	0.7366	0.2472	-0.236	-0.6749	-0.4567	0.8664	1.5879	2.7286	0.5859	-0.2701	3.1386	-1.3116	1.7851
-0.3278	-0.1537	-0.5351	-0.5108	-0.1394	1.9141	-0.0005	0.2203	0.2488	-0.9977	-0.5056	-0.4649	-0.4611	0.1165	0.2348	0.4972	-1.2732	-0.7306	1.1207	0.3523	1.7516	0.8569	0.496	-0.035	-0.0781	-0.5457	-0.3232	0.4417	-0.0005	0.2203	1.6412	1.5645	0.4503	-0.1593
-0.1065	-0.8178	-0.5935	-0.7532	-0.7824	0.2494	-0.6845	0.8401	1.4146	-0.0237	-0.1725	-0.6743	-0.8995	0.2992	0.4806	1.4642	-0.5116	-0.5733	0.1512	0.6233	0.2107	0.1144	-0.4095	-0.0907	-0.6587	-0.5785	0.6508	0.6994	-0.6845	0.8401	0.7435	-0.4798	-0.3327	-0.3355
-0.1972	-0.7688	-0.8005	-0.7001	-0.4	-0.4451	-0.8665	0.1106	0.5966	-0.0388	-0.7729	-0.821	-1.3026	0.8242	0.899	0.6495	-0.6515	-0.1362	1.283	0.347	0.4859	0.5605	-0.0791	-1.5568	-0.6771	-0.8992	-1.8569	-1.5957	-0.8665	0.1106	-0.3564	1.4601	-0.5092	0.5089
-0.7391	-0.2676	-0.8758	-0.4873	-0.9639	-0.7143	-0.6839	1.322	-0.6915	-0.6311	-0.9554	-0.0091	0.1545	0.0269	0.4361	0.2768	-1.2026	-0.7651	0.7214	2.9509	0.7931	0.3729	-0.6464	-0.2781	-0.635	-1.0307	-0.4123	-1.1868	-0.6839	1.322	-0.0132	1.7197	-0.7957	4.1473
-1.3247	-0.0324	-0.5809	-0.6035	-0.7703	-0.5356	-0.7659	0.1518	-0.709	-0.0875	-1.7187	-0.0843	1.1099	0.8434	0.6632	0.1148	-1.4739	-0.4104	0.2147	0.9612	0.1036	1.0832	-1.6909	-0.5343	-1.2124	-0.1269	-1.7125	-0.0302	-0.7659	0.1518	-1.2056	0.4227	-0.4353	2.7592
-0.556	-0.5415	-0.207	-0.3131	-1.096	-0.4504	1.5227	0.6163	-0.9074	-0.5432	-0.7117	-0.2263	0.5686	0.4391	0.9822	1.4384	-0.3458	-0.7579	0.4303	0.0773	-1.0749	-0.9689	0.1413	0.0214	0.5587	0.3782	0.0216	0.4633	1.5227	0.6163	0.4127	2.4057	0.145	0.11
-0.0626	-0.3291	-0.7547	-0.7802	-0.6288	-0.0787	1.2995	0.0174	-0.3181	-0.3935	-0.8101	-0.3629	0.0639	0.5449	1.0386	0.2967	-0.0721	-1.2493	0.595	1.0185	-0.7657	-0.6108	0.2791	1.3112	0.2734	-0.0081	1.432	1.1051	1.2995	0.0174	0.6852	0.7408	-1.2494	-1.074
-0.9635	-0.9797	-0.6628	-0.6113	-0.9107	-0.2533	0.7914	1.7428	-1.9276	-0.618	-0.9655	-0.2266	0.8588	0.0201	0.6682	0.7978	-0.805	-0.2104	0.0555	0.0948	-0.2503	-0.6153	0.1334	0.877	0.7576	-0.23	-0.0174	1.061	0.7914	1.7428	2.1071	1.0606	-1.0016	-0.1815
-1.4903	-0.4639	-0.5689	-0.3235	-0.4108	-0.6586	1.3787	1.1312	-1.553	-0.7045	-0.1227	-0.474	0.2216	0.3158	0.5094	1.4873	-0.0665	-0.1686	0.4688	2.5071	-0.1829	-0.1899	0.0445	0.7969	-0.7313	-1.1184	0.5709	0.3404	1.3787	1.1312	-0.616	1.0182	0.9759	-0.1645
-0.5876	-0.7998	-0.6034	-0.6153	-0.4045	-0.8158	0.0436	2.3745	-0.2621	-0.9153	-0.1047	-1.3253	0.2655	0.5168	0.2262	0.6284	-1.8649	-0.5162	0.5864	1.32	-0.0044	-0.4841	0.4663	0.0888	-0.9571	-0.0285	0.8547	1.2755	0.0436	2.3745	-0.56	1.1654	0.5252	-0.3981
-0.4855	-0.9116	-0.6863	-0.6391	-0.7818	-0.7937	0.7077	1.5099	-0.228	-0.6132	-1.3776	-0.2544	0.2195	0.2386	0.6309	1.3731	-0.0997	-0.6962	0.2238	0.1467	-2.1155	-0.996	0.2891	0.09	-0.6057	-0.0098	-0.9023	1.1408	0.7077	1.5099	-0.2223	1.0704	0.2105	-0.499
-0.9337	-0.6806	-0.5067	-0.6799	-0.2225	-0.4625	0.6732	2.478	-1.5017	-1.0079	-0.6945	-1.0569	0.1573	0.2514	1.347	1.0915	-0.1289	-1.7416	0.292	0.0787	-0.8913	-0.4992	-0.4691	0.4458	0.7509	-0.1203	0.4763	1.1051	0.6732	2.478	-0.3671	3.1582	-0.8098	-0.562
-0.1959	-0.5757	-0.5196	-0.6599	-0.6941	-0.5885	-0.7518	0.0614	-0.0742	-1.6213	-1.1483	-0.0478	1.3455	1.4901	0.9071	1.1109	-1.2355	-0.6975	0.4009	0.1171	-0.2118	-0.5946	-0.984	-0.1204	0.1373	0.0698	0.4079	1.3063	-0.7518	0.0614	0.2993	-0.0371	0.078	-0.8136
-0.1637	-1.392	-0.4369	-0.7707	-1.1186	-0.9422	-0.04	-1.2124	-1.1178	-0.292	-0.8734	-0.4807	1.0645	0.2689	0.2921	0.7952	-0.0986	-1.1284	0.0133	0.096	-0.1288	-0.009	-0.9572	-0.5416	0.564	0.2301	-0.5397	0.9563	-0.04	-1.2124	4.5028	1.3226	-1.1443	0.3718
-0.3356	-0.2586	-0.6071	-0.4425	-0.3494	-0.4759	-2.07	-0.8487	-0.8251	-0.4359	-0.6329	-1.022	1.3551	1.1513	0.0675	0.0317	-0.7769	-2.3926	0.7471	0.5168	-1.4561	-0.8381	-0.2361	-0.8208	-0.197	0.6642	0.7984	0.1956	-2.07	-0.8487	-1.3359	0.3785	0.1095	0.7061
-0.9159	-0.5571	-0.6706	-0.4399	-0.5034	-0.6088	-0.5157	-0.18	-1.3028	-0.5366	-1.346	-0.9691	1.0526	1.8157	0.1047	0.4952	-0.253	-1.2628	1.7984	0.5885	-0.3233	-1.292	-1.0016	-0.4776	-1.2904	0.829	0.5494	0.549	-0.5157	-0.18	-1.1024	1.3698	0.0894	0.3523
-0.3146	-0.054	-0.6429	-0.6358	-0.6891	-0.4443	-0.2702	-0.2138	-0.6749	-0.9043	-1.0042	-0.7087	0.7332	1.2436	0.5681	0.3827	-0.443	-1.4996	0.0958	0.2709	-1.2646	-0.0204	-1.2031	-1.0771	-1.1731	0.4681	0.0552	0.3993	-0.2702	-0.2138	-0.0423	0.0678	-0.3059	-0.3583
-0.0601	-0.088	-0.6916	-0.7568	-0.4449	-0.163	-0.5949	-1.2338	-1.6161	-0.2793	-0.9968	-0.1345	1.9504	0.335	0.2847	0.5448	-1.2457	-1.678	0.1307	1.6086	-0.7285	-0.5786	-0.3225	-0.1537	-0.7636	-0.4726	0.5842	0.6792	-0.5949	-1.2338	-1.5985	0.0146	-1.1297	-0.8343
-0.4057	-0.0874	-0.6314	-0.4317	-0.6886	-0.6773	-0.956	-0.6097	-0.7922	-0.04	-1.0908	-0.7201	0.3213	1.3507	0.573	0.3614	-0.813	-0.127	0.18	0.9063	-0.8791	-0.0983	-1.03	-0.2661	-1.146	-0.8764	-0.2569	0.3539	-0.956	-0.6097	-0.8863	-0.8891	-0.6248	0.7063
-0.3205	-0.2611	1.4003	-0.5587	0.2914	-0.5813	0.363	-0.1352	-1.0475	-0.8828	-0.6767	-0.013	1.1789	0.7602	0.0505	0.7901	-0.0851	-1.3338	1.2091	0.5508	-1.13	-0.1102	-0.8103	-0.0273	-1.023	-1.112	-1.0741	0.8112	0.363	-0.1352	0.801	-0.1039	0.6714	-0.7962
-1.2678	-0.3012	1.401	-0.7249	5.5907	-0.683	1.3292	-0.5284	-0.8526	-0.3307	-1.2317	-1.6691	0.9074	0.4601	0.6728	0.1633	-1.8347	-2.0332	0.1548	1.0831	-1.3412	-0.5024	-0.6606	-0.9867	-0.4669	-0.9006	-0.42	0.2156	1.3292	-0.5284	0.7213	-1.0755	-0.1091	-1.1816
-0.9562	-1.0227	2.2143	-0.6316	0.6045	-0.6702	-0.4418	-0.7089	-0.3966	-2.115	-0.8384	-0.4035	0.6206	1.0577	2.7229	0.9435	-0.2276	-0.2169	0.2667	0.7737	-2.2522	-0.4035	-0.9502	-0.0149	-1.2407	-0.2576	-0.589	0.5193	-0.4418	-0.7089	-0.5351	-0.3091	-0.9685	-0.5777
-1.4672	-0.5241	0.5727	-0.6489	0.7563	-0.1246	0.9499	-0.4804	-0.2792	-1.0838	-1.1788	-0.4289	0.0707	0.2974	0.7269	0.8264	-1.5727	-1.1163	0.9149	0.2564	-0.72	-0.0355	-0.6754	-0.245	-0.0125	-0.9143	-1.3809	-1.3549	0.9499	-0.4804	-0.4832	-0.0349	1.6878	-0.9614
-0.9709	-0.4145	2.1822	-0.3664	-0.6769	-0.2176	-0.1469	0.0729	-0.5132	-1.3701	-0.6102	-0.2694	0.1071	1.3319	0.2704	0.2285	-0.9669	-0.9193	0.6085	0.8846	-0.1364	-1.0776	-1.8987	-0.492	-0.9475	-1.0525	-0.2152	-0.4201	-0.1469	0.0729	-0.8065	1.4496	-0.8202	0.846
-0.6008	-0.1641	0.7511	-0.2552	-0.7368	-0.9632	3.947	1.4193	-0.5238	-0.7447	-1.1196	-1.2324	1.2561	1.1207	0.2693	0.2769	-1.2347	-0.523	0.0431	0.1716	-1.5487	-0.1702	-1.2915	-0.9729	-0.9666	-1.179	-0.7951	-0.6547	3.947	1.4193	0.5055	2.0994	-0.6417	0.7157
-1.2344	-0.1732	1.3974	-0.5989	-0.0905	-0.17	0.2771	1.7877	-1.6915	-1.274	-0.8823	-0.1567	0.3365	0.4222	0.7715	0.2189	-0.3721	-0.8754	0.7168	0.3616	-1.3804	-0.6322	-1.5318	-1.0882	-1.3746	-0.7513	-0.5264	-0.1389	0.2771	1.7877	-0.2611	1.4919	-0.4351	0.8715
-0.7636	-1.6583	1.783	-0.7135	-0.2797	-0.3535	1.2783	1.7828	-0.5814	-1.0352	-0.3463	-0.1516	1.2009	1.3946	-0.0234	0.5229	-0.2598	-0.1575	0.3575	0.4825	0.5234	-0.4311	0.2454	-1.2234	1.3859	-1.2161	0.69	-0.2671	1.2783	1.7828	-0.7067	0.1559	-0.7771	0.1632
-1.1497	-0.2531	0.8429	-0.6409	-0.8527	-0.5728	0.2709	1.3968	-2.0365	-1.543	-0.7582	-0.4373	0.6796	1.0323	-1.2543	0.357	-0.7934	-0.8618	0.8259	0.0374	0.6014	-0.2876	0.593	-0.8773	0.4205	-0.8093	0.8016	-0.0801	0.2709	1.3968	-1.5858	0.0966	-1.1741	0.3429
-0.8451	-0.5032	0.2371	-0.4804	-0.1542	-0.4003	-0.2963	1.6541	-0.0804	-0.2537	-1.0726	-0.9217	0.3268	0.062	-1.5169	-0.0438	-0.4798	-0.0619	0.1047	0.3449	0.7961	1.9327	0.2763	0.0984	0.6292	0.6842	1.1162	1.478	-0.2963	1.6541	0.5283	2.0883	0.1622	1.0151
-0.4203	-0.4034	1.7276	-0.6276	-0.0083	-0.4449	-0.0821	1.8194	-0.5395	-0.2657	-0.6872	-1.2875	0.3876	1.0571	-0.0409	-0.4666	-1.8609	-0.0805	0.1981	0.1248	0.176	1.6723	0.312	0.2798	1.1414	1.1819	0.5024	1.2326	-0.0821	1.8194	1.0024	1.9422	0.2863	-0.4037
-0.0997	-0.7246	-0.3472	-0.6927	0.0956	-0.3789	1.2814	0.78	-0.1334	-1.1934	-0.155	-0.1113	0.2364	1.0228	-0.7389	-0.3682	-0.5052	-0.3742	0.6527	0.2062	0.9779	0.8464	3.2856	0.04	-0.7535	0.2691	0.8495	1.3229	1.2814	0.78	-0.3924	2.2414	0.4305	-0.462
-0.4604	-0.2398	-0.1784	-0.7089	1.9575	-0.4133	0.2262	0.239	-0.7257	-0.0398	-1.0187	-0.5009	0.0981	0.6087	-0.226	-1.12	-0.5594	-1.1057	0.0403	1.9079	0.0359	0.1909	0.2207	0.5822	-0.1293	0.1218	0.9043	0.5733	0.2262	0.239	-0.1515	1.9293	0.2341	-0.5578
-0.8218	-0.0614	-0.7306	-0.6562	2.3882	-0.3695	2.5388	1.625	-0.0997	-0.9155	-0.6219	-0.2759	0.457	0.197	-1.1464	-0.7914	-0.94	-0.4747	0.0137	0.3077	0.0055	0.2942	0.1128	0.7575	-0.152	0.5346	0.536	0.7823	2.5388	1.625	-0.7063	-0.7491	0.8568	-0.2563
-1.0254	-0.3615	-0.461	-0.7445	1.8378	-0.5891	0.178	3.3652	-0.7967	-0.6905	-0.6244	-0.6896	0.6497	0.1124	-1.0052	-0.8613	-0.3997	-0.7634	0.5679	0.2436	1.7781	0.6067	0.3299	0.3032	-1.1119	0.6613	-1.3735	0.3746	0.178	3.3652	1.0318	-1.5528	0.3696	-1.2143
-1.2923	-0.9217	-0.6637	-0.7054	0.3126	-0.3799	0.18	0.3968	-0.176	-0.2845	-0.9829	-0.5607	0.5652	0.3517	-1.031	-0.3838	-1.5319	-0.4977	0.0309	0.6499	0.4941	0.1566	-0.4053	0.1543	0.2475	1.2067	0.7917	-0.1032	0.18	0.3968	-0.5046	-0.744	-0.4199	-0.8696
-1.0045	-0.0534	-0.4351	-0.435	2.5472	-0.5426	0.5858	0.2798	-2.6635	-0.7686	-0.9095	-1.0201	1.2505	0.607	-0.4852	-0.5652	-0.1172	-0.6167	0.703	0.6104	0.9363	0.7506	-0.3057	0.6465	0.2298	-0.2666	0.4567	0.4166	0.5858	0.2798	-0.7667	-0.0365	-0.3459	-0.1606
-0.1772	-0.3303	-0.492	-0.5823	0.4669	-0.2032	0.5897	-1.037	-0.5921	-0.9677	-1.2591	-0.2095	0.6662	0.1586	-0.5656	-1.0193	-0.0948	-0.4457	0.5196	1.5312	0.4451	0.95	-0.1448	0.2322	0.0285	-1.0883	0.8708	0.9309	0.5897	-1.037	-1.1847	2.6571	-0.5857	1.3386
-0.2635	-0.3031	-0.0949	-0.5606	2.1196	-0.728	-1.2564	-0.7307	-0.7244	-1.309	-0.2724	-0.9935	0.6832	1.2929	-0.3474	-0.425	-0.1284	-0.4206	1.7039	0.1154	0.0465	0.9334	-0.112	0.092	-0.9308	-0.1228	0.5089	1.1335	-1.2564	-0.7307	-0.1055	1.7366	0.6583	0.6951
-1.3571	-0.5454	-0.2488	-0.3062	0.4337	-0.3677	-0.0686	-0.0702	-0.283	-0.4546	-0.3595	-0.5868	0.4211	0.1552	-0.8269	-2.2657	-0.3084	-0.1066	0.5977	0.2384	0.6343	0.4696	-0.646	0.365	-0.2315	-0.8768	0.4238	0.6258	-0.0686	-0.0702	-0.6341	0.7616	-0.5886	-0.1096
-1.2609	-0.2966	-0.3072	-0.6208	-1.1517	-0.6436	0.4736	-0.8829	-0.301	-0.9981	-1.8201	-0.0023	0.7207	0.1203	-1.0992	-0.1595	-0.5434	-0.2267	0.9843	0.3236	1.3828	1.1097	-0.4602	-0.5333	-0.5276	0.0027	-0.2777	0.8314	0.4736	-0.8829	1.6785	-1.153	0.2548	0.1363
-0.0601	-0.3303	-0.455	-0.711	-0.5507	-1.0793	2.8558	-0.0873	-0.8787	-0.4368	-0.0001	-0.5809	0.1462	0.5628	-0.5188	-1.3469	-1.4471	-0.5515	0.4644	0.0379	-0.2024	0.4594	0.22	-0.7679	-1.1224	-0.5022	0.3049	0.6549	2.8558	-0.0873	0.4754	-0.8826	-0.3035	-0.8451
-0.1571	-0.5139	-0.5482	0.5312	-0.1594	0.4945	0.2406	1.1324	-0.7121	-0.1422	-0.7943	-0.5667	0.529	0.227	-0.2254	-1.1122	-1.6495	-0.052	0.0792	1.0413	-0.6464	0.1527	0.0621	-0.0218	-0.9462	-0.9491	0.3362	0.9473	0.2406	1.1324	-0.0323	-0.1472	0.024	-1.1411
-0.1974	-0.9817	-0.4484	0.3673	-0.8966	0.6138	0.3061	-0.0919	-1.7432	-0.6317	-0.2884	-0.309	0.2819	1.4608	-0.1678	-0.8888	-1.3614	-0.9428	1.0721	0.7091	-0.9863	0.214	0.1123	-0.2883	-0.3842	-0.7772	-0.0152	0.562	0.3061	-0.0919	-0.4511	0.6755	-0.099	-0.6444
-1.0082	-0.0466	-0.484	0.5184	-0.8595	0.5346	1.7191	1.4996	-0.7318	-1.3221	-0.154	-0.3407	0.5711	2.141	-0.2919	-0.1549	-0.5326	-0.5468	0.069	1.4002	-0.1596	1.3865	0.143	-0.7244	-1.307	-0.465	-0.512	0.4063	1.7191	1.4996	-0.9226	0.7417	-0.6187	-0.0025
-0.5161	-0.9382	-0.4375	0.1195	-0.7689	1.0292	0.4357	0.2976	-0.6493	-0.0647	-0.9122	-0.1447	1.4085	0.2001	-0.885	-0.0603	-0.4413	-0.7615	0.1562	0.0678	-0.1265	0.0949	0.4347	-0.783	-0.6046	-0.0523	-0.4048	-0.2068	0.4357	0.2976	-0.2808	-1.1337	-0.4214	-0.4132
-1.2781	-0.1914	-0.2178	5.0304	-0.9052	3.682	-0.8618	0.0997	-0.2785	-0.211	-0.107	-0.726	0.1719	0.167	-0.0554	-0.2737	-2.0854	-0.6256	0.5775	0.7652	-2.031	0.2676	0.2217	-1.2918	-0.6226	-1.1827	-2.2045	-1.2473	-0.8618	0.0997	1.311	-0.5737	-0.1164	-0.7283
-1.279	-1.499	-0.4734	0.5478	-0.7082	1.785	-0.5447	-0.7504	-2.2852	-0.1467	-0.842	-0.2949	0.7637	0.2823	-0.1106	-1.2979	-0.0742	-0.2201	1.775	1.804	-0.6149	2.0684	-0.0526	-0.4702	0.1648	-0.5824	0.3367	-0.1316	-0.5447	-0.7504	-0.8929	-1.0387	0.4257	0.4252
-0.3061	-0.7548	-0.63	0.1591	-0.3446	-0.4712	-0.8217	0.9677	-2.0307	-0.6806	-0.1237	-1.2985	0.2139	0.8282	-0.0793	-0.1668	-2.2352	-0.2881	0.2225	0.9479	-1.5736	0.8076	-0.5575	-0.8781	0.113	-1.132	0.0744	-0.219	-0.8217	0.9677	-1.222	2.2389	2.6759	0.2367
-0.461	-1.1622	-0.3243	0.9196	-0.9008	-0.6849	-0.7294	2.2818	-0.832	-0.309	-0.1682	-0.4696	1.0973	1.9875	-0.0439	-0.1746	-0.2046	-0.2003	1.7882	1.2194	-0.7471	0.8326	-0.7567	-1.2383	0.5912	-1.1777	-0.179	-1.3324	-0.7294	2.2818	-0.5639	-1.0157	-0.6106	1.9858
-1.1511	-0.7641	-0.6901	0.9553	-0.9808	-1.0452	-1.1051	-0.2441	-1.5748	-0.5067	-0.3723	-0.5355	0.797	0.7437	-0.2178	-0.7219	-0.735	-0.1288	0.1789	1.8861	-0.5801	0.2961	-0.6108	-1.4152	-0.5842	-0.9993	0.0842	-1.4168	-1.1051	-0.2441	-0.1765	-0.5619	-0.5874	-0.1347
-0.2521	-0.2954	-0.6987	0.361	-0.2001	-0.5982	0.9386	0.7501	-0.7766	-0.4713	-0.1097	-0.1037	0.1348	0.4662	-0.0354	-0.8506	-0.2477	-1.3705	0.9382	0.0206	-0.0945	0.3532	-0.7956	-0.4891	-0.9648	-0.3338	0.9547	-1.0438	0.9386	0.7501	1.0845	0.3088	2.3052	0.3227
-1.4664	-0.3983	-0.3163	0.6512	-0.6948	-0.6689	2.5567	-0.1432	-0.472	-0.1757	-0.7986	-0.8547	0.4911	0.6889	-0.5553	-1.77	-0.3443	-0.245	1.7463	2.5324	-2.0048	0.6354	-0.3336	-0.1125	-0.9079	-1.1741	1.0395	-0.1148	2.5567	-0.1432	0.0706	-0.7649	-0.7836	-0.8914
-1.0531	-0.3168	-0.5784	-0.3809	-0.8373	0.0649	1.501	0.9827	-0.1915	-0.7211	-1.4062	-0.1022	0.9489	1.2967	-1.2724	-0.219	-1.9393	-0.3926	0.4174	0.6909	-0.0575	-0.5257	-0.9178	1.2401	-1.0434	0.0725	0.3273	0.5016	1.501	0.9827	-1.0226	0.9309	-1.0616	0.4183
-0.3154	-0.6289	-0.4375	-0.679	-0.5355	3.196	0.5351	1.4284	-0.1204	-1.4015	-0.9856	-0.8207	0.0315	1.0836	-1.7391	-0.4751	-0.2524	-0.0199	1.0983	0.8713	-1.3991	-0.2503	-0.3611	0.902	-1.3272	1.8719	-1.3927	0.8818	0.5351	1.4284	-1.045	0.9379	-0.3479	0.2553
-0.2929	-0.091	-0.7329	-0.677	-0.4872	1.3422	1.5495	0.5988	-0.0563	-1.3162	-0.6118	-0.6892	0.2994	0.4318	-0.3673	-1.8815	-0.158	-0.7967	0.7202	0.1218	-0.8877	-0.1774	-1.0195	0.4695	-0.8115	0.3014	-1.6678	0.818	1.5495	0.5988	-1.2948	1.5176	-1.0681	-0.8047
-1.576	-0.6471	-0.1453	-0.4063	-0.9906	2.3203	2.9363	1.4051	-0.4519	-0.0716	-0.9891	-0.691	0.5953	0.3641	-1.2361	-0.4383	-0.7833	-0.3713	1.245	0.3606	-0.4563	-0.0678	-2.011	0.4264	-0.8793	-0.3669	-0.6869	0.9374	2.9363	1.4051	-1.4153	0.9408	-1.0108	-0.3342
-1.3326	-1.2009	-0.5871	-0.638	-0.3258	0.0128	0.7683	1.5301	-0.709	-0.3699	-0.8922	-0.3781	0.0269	1.6793	-0.2817	-1.5107	-1.4103	-0.0969	0.7871	2.3893	-1.3118	-0.1587	-2.1331	0.2654	-1.304	-1.0655	-0.8318	0.2449	0.7683	1.5301	-0.1275	-0.4778	-0.4349	0.2206
-2.107	-1.2177	-0.063	-0.7393	-0.5845	1.512	3.374	1.2897	-0.5872	-1.2267	-0.5205	-1.2319	0.4881	0.0959	-0.7169	-1.1144	-0.9391	-0.0813	0.2853	1.0126	-0.5297	-0.9884	-1.6859	0.4775	-0.8353	-1.237	-0.9746	0.1352	3.374	1.2897	-1.1426	-0.8687	-1.152	-0.4033
-0.6278	-0.4347	-0.4078	-0.5266	-1.0087	2.8723	1.1089	0.9439	-2.7565	-0.538	-0.6146	-0.589	0.3854	0.7408	-1.1259	-2.4588	-2.2034	-0.245	1.3732	0.0594	-1.1379	-0.259	-1.7652	0.3621	-1.0926	-1.0417	-2.894	0.5403	1.1089	0.9439	-0.9298	-0.2078	-1.1219	-0.6103
-1.1747	-0.1745	-0.6908	-0.1922	-0.7046	1.6789	1.7911	-0.293	-1.5678	-0.3463	-1.0752	-0.9502	0.4089	0.5243	-1.79	-1.0354	-1.1803	-0.8133	2.4337	0.2582	-1.4463	-0.5283	-0.907	0.1799	-1.3579	-0.4401	-1.0184	0.0335	1.7911	-0.293	-0.575	-0.578	-0.7431	0.7191
-1.2861	-0.291	-0.4455	-0.3341	-0.5991	0.7816	1.0054	1.4459	-0.2384	-1.3989	-0.6395	-0.8213	0.5327	0.2898	-1.9422	-0.5327	-0.7292	-0.8747	1.3632	0.1496	-1.181	-0.0937	-0.8481	0.1186	-1.0182	-0.4921	-2.0987	-0.1445	1.0054	1.4459	-0.9016	0.8101	-0.7284	-0.8652
-0.1675	-1.7719	-0.5136	-0.7067	-0.7096	0.5171	-0.2309	1.2021	-0.0141	-0.5492	-1.3837	-0.1867	0.0211	1.1403	-0.1687	-0.2819	-1.2819	-1.1344	0.3421	0.1024	-0.7063	-1.1353	-0.3057	0.3317	-1.2847	-1.1122	-0.8526	-0.7481	-0.2309	1.2021	0.9418	-1.1504	0.3047	-0.8557
-0.8686	-0.1741	-0.6659	-0.3885	-1.0464	6.0647	-0.6171	-0.2647	-0.9787	-1.856	-1.4515	-0.161	0.505	0.1573	-0.9198	-0.5339	-2.424	-0.6404	0.3318	0.0269	-1.1015	-0.0865	-0.7221	-0.9008	-0.6341	0.012	-1.0492	-0.195	-0.6171	-0.2647	-0.7941	-0.1802	0.97	-0.7032
-0.9718	-0.1397	-0.6824	-0.4322	-0.9715	-0.4546	-0.8657	0.3648	-0.11	-0.0524	-1.1086	-1.3011	0.283	1.9333	-1.0391	-1.1173	-2.599	-0.5865	0.9833	0.1076	-1.3861	-1.2079	-1.5422	-0.6051	-1.3441	-1.1214	-3.2867	0.2512	-0.8657	0.3648	-0.9677	0.4271	0.4039	0.6309
-0.5146	-0.0082	-0.4393	-0.6457	-0.3134	-0.8189	-0.3476	0.5448	-0.0344	-0.4777	-1.2973	-0.693	0.4264	0.0113	1.0825	-0.1836	-0.1852	-0.2787	-0.9394	0.7505	0.6378	-0.1046	0.8839	-0.2418	0.1035	-0.3667	0.2391	0.248	-0.3476	0.5448	-0.1706	0.7263	1.599	0.3337
-0.5179	-0.5867	-0.2936	-0.4436	-1.03	-0.6887	-0.7464	0.7987	-0.5783	-0.991	-0.6861	-0.2244	0.8562	0.6103	0.9004	-0.3228	-0.6162	-0.2846	-0.1158	1.5693	0.0205	-0.414	0.4861	-0.3646	1.1046	-0.9931	1.1784	0.2919	-0.7464	0.7987	-0.3689	0.3826	-0.1195	0.9039
-1.2317	-0.8978	-0.4455	-0.6758	-0.8593	-0.6053	-0.0039	0.0091	-2.4713	-1.3347	-1.2855	-0.593	0.6375	0.6119	1.1278	-0.4672	-0.3432	-1.7071	-0.6017	0.677	1.4528	-0.1715	1.0156	-0.5181	0.9174	-0.8856	1.6436	1.0706	-0.0039	0.0091	-0.2613	1.7172	-0.9397	-0.414
-0.8902	-1.3036	-0.7621	-0.6382	-0.7426	-0.7259	-0.2406	1.3478	-0.6565	-0.8212	-1.0522	-0.015	0.2053	0.0718	0.4738	-0.416	-0.9939	-1.5375	-0.8879	0.0661	0.0443	-0.0373	0.9578	-0.3661	1.6363	-0.2076	1.3727	0.6591	-0.2406	1.3478	-0.093	1.0194	-0.5569	-1.1383
-0.7033	-0.6168	-0.1085	-0.6756	-0.8966	-0.5326	-0.4481	0.5985	-0.0275	-0.5152	-1.0305	-0.1406	0.4472	0.0842	1.0559	-0.0162	-0.5892	-0.269	-0.4702	0.2557	0.1248	-1.4892	0.2142	-0.0486	0.8901	-1.293	0.8445	0.3334	-0.4481	0.5985	-0.3887	0.8188	-0.0949	-0.6994
3.1039	-1.4246	0.9207	-0.7076	-0.5948	-0.2685	0.4966	1.3246	-0.4328	-1.113	-1.2913	-1.2529	2.0114	0.3664	1.9698	-0.7123	-0.7466	-1.3598	-0.5257	1.2854	0.0958	-0.0512	0.0201	-0.4403	1.1951	-0.5221	-0.1738	0.6552	0.4966	1.3246	-0.4729	-0.5102	-0.0191	0.9636
0.2563	-0.5673	0.5713	-0.2613	-1.1129	-0.1656	-0.6181	2.2514	-0.1387	-0.2752	-0.2452	-0.4345	-0.7935	1.1546	0.3203	-2.2836	-1.3573	-0.2678	-0.1509	1.1786	0.2859	-0.6997	0.2368	-1.2468	-0.6706	-1.4344	0.8445	-0.332	-0.6181	2.2514	0.6836	-0.4183	0.1891	1.0805
0.2729	-0.5254	0.1106	-0.3006	-0.5427	-0.4222	-0.3456	0.0219	-0.2593	-0.762	-0.9409	-0.5227	-0.603	0.1192	1.3713	-0.9985	-0.5486	-2.2137	-1.1965	0.8895	0.2151	-1.1049	0.2195	-1.1616	-0.0016	-0.7539	0.2486	-1.374	-0.3456	0.0219	-0.9591	-0.4569	-0.6898	-0.3096
2.1428	-0.6601	2.9513	-0.5428	-0.5996	-0.4984	-0.218	1.847	-0.8386	-0.556	-1.2463	-0.8438	-0.537	0.713	0.2234	-0.6555	-0.5866	-1.7766	-1.1385	0.2866	0.536	-1.1797	0.1009	-0.7546	-1.0098	-1.0179	0.9284	-1.3869	-0.218	1.847	-0.234	-0.9916	-0.229	-0.627
1.1709	-0.579	-0.7802	-0.0908	3.4503	-0.3703	1.5076	-0.6293	-0.7147	-0.4218	-1.0359	-0.7062	-1.6141	2.0059	0.6884	-1.5811	-0.7909	-1.6241	-0.2293	1.1755	0.0104	-0.9095	0.1575	-1.017	-0.7615	-0.9154	0.6634	-0.2461	1.5076	-0.6293	-1.6286	0.8824	-0.8065	3.0807
0.0131	-0.9608	-0.4935	-0.6783	3.0311	-0.814	1.8388	-0.5254	-0.4949	-1.0462	-0.0248	-0.8219	-1.023	0.0269	1.4104	-0.3024	-0.7666	-1.0682	-1.3775	0.6605	1.4249	-0.7253	1.2703	-1.9012	-0.1338	-1.2612	-0.0953	-0.7724	1.8388	-0.5254	-1.4634	2.2895	-1.172	0.4705
1.0528	-0.1696	-0.657	-0.2063	1.1059	-0.3779	-0.3304	-0.1521	-0.6471	-0.2148	-0.989	-0.1002	-1.0801	1.0087	0.3793	-3.6778	-0.5489	-0.3056	-0.1203	0.9921	0.4219	-0.8015	0.2391	-1.8005	-1.0798	-1.1884	-0.2085	-1.3784	-0.3304	-0.1521	-1.3194	0.9333	-1.4064	0.0391
0.1212	-0.4988	-0.4581	-0.6776	0.0117	-1.262	-0.689	-0.058	-0.1195	-0.2831	-0.4807	-1.1348	-0.5747	0.7951	0.5011	-1.0324	-0.5448	-0.889	-0.9785	0.2373	0.6479	-0.7558	-0.1484	-0.9579	0.0366	-1.1042	0.7126	-0.3261	-0.689	-0.058	-1.5648	0.9504	-0.825	0.2516
0.5429	-1.1088	-0.1525	-0.0734	-0.5034	-1.241	0.7196	-0.67	-0.6404	-1.0247	-1.0973	-0.4815	-1.8768	0.5635	0.4473	-0.9768	-0.7296	-0.5731	-0.7403	0.1764	0.6575	-0.1826	-0.3492	-1.2558	0.5947	-0.0079	0.9163	-0.4372	0.7196	-0.67	0.3193	-1.1521	-0.4167	2.5678
1.2696	-0.6034	-0.8797	-0.6572	-0.3441	-0.3222	1.5062	-0.6932	-0.1661	-0.5107	-0.6095	-0.1462	-0.2945	0.2558	0.5664	1.2263	-1.4135	-1.107	-0.3375	-1.91	0.4388	0.4698	-0.2888	0.509	0.4324	0.3579	1.1051	1.339	1.5062	-0.6932	-0.2627	-0.12	-0.6268	-1.2344
2.3294	-1.0915	-0.7484	-0.29	-0.3159	-0.0801	1.5205	2.082	-0.4125	-1.4721	-0.82	-1.2855	-1.8198	0.5281	0.4018	0.3	-0.4942	-0.7923	-2.2152	-0.0354	0.4365	0.5281	-0.1787	0.1062	0.4854	0.0715	-0.0837	0.1064	1.5205	2.082	-1.1582	0.7951	-0.6744	0.6044
0.7164	-0.6156	-0.3457	-0.6024	-0.2551	-0.6209	-0.3467	1.2819	-1.0899	-0.06	-0.76	-0.39	-1.0884	0.3258	0.1159	0.6857	-0.1813	-0.6488	-1.2206	-1.3136	0.3948	0.1028	-0.245	0.868	0.4293	1.0974	-0.2793	0.2792	-0.3467	1.2819	0.5887	2.6172	0.3309	-0.6097
1.9435	-0.7778	-0.265	-0.4804	-0.6634	-0.2044	-1.2415	3.162	-0.8343	-0.1703	-0.6814	-0.4787	-1.2813	0.4905	0.2518	0.4029	-0.0392	-0.3135	-1.208	-0.0889	0.2955	0.2954	-0.6143	1.1914	-1.1767	1.8262	0.4488	0.8452	-1.2415	3.162	-0.4762	1.4004	0.0939	-0.7324
0.2971	-0.3275	-0.168	-0.6947	-1.0296	-0.483	-0.9215	1.3547	-0.0258	-0.6234	-0.8691	-0.3408	-0.3415	0.0592	0.0797	0.1385	-0.2795	-0.2896	-1.5442	-0.8892	0.2954	1.1666	-0.2121	0.8364	-0.6322	0.9305	1.219	0.9563	-0.9215	1.3547	-0.7816	0.6607	-0.4956	-0.7456
0.9302	-0.3656	-0.6088	-0.3429	-0.0931	-0.5854	-1.7882	1.4146	-0.1855	-1.0762	-0.4042	-0.4333	-0.5629	0.0001	0.7793	0.5025	-1.1332	-0.5724	-1.2402	-0.4043	1.1175	0.005	-0.7525	1.8924	-1.2085	0.9478	0.6082	1.4771	-1.7882	1.4146	-1.1916	-0.0537	-0.3006	0.3922
1.9901	-0.3157	-0.4671	-0.3042	-1.075	-0.3988	0.26	0.8597	-0.0112	-0.0706	-0.447	-0.8309	-1.9841	0.2545	0.6148	0.5235	-0.5889	-1.3098	-0.5726	-1.5426	0.2761	0.2828	-0.0539	0.0652	-0.7984	0.4299	1.3559	1.4217	0.26	0.8597	-0.9495	-0.352	-0.7439	0.5893
0.3419	-0.5179	-0.581	-0.6005	-0.5001	-0.5234	0.7641	1.4893	-1.6568	-1.172	-0.1431	-0.3288	-0.0408	0.3218	0.2216	1.0717	-0.846	-0.0444	-0.8849	-0.0176	0.3086	1.5063	-0.6464	0.4437	-0.6194	0.532	0.7555	1.1003	0.7641	1.4893	-1.1627	-0.8813	-0.791	1.9627
0.2047	-0.0993	-0.6567	-0.4993	-0.2566	-0.98	0.4194	0.4172	-0.6511	-0.1924	-0.7435	-0.9035	-0.0474	0.1346	0.6212	1.0513	-0.6811	-0.4011	-0.1517	-0.6896	0.9608	0.1147	-0.4097	0.7486	-1.11	1.1046	0.7791	0.549	0.4194	0.4172	-0.3735	-0.0843	-0.7958	-0.5839
0.8521	-0.8764	-0.4798	-0.7394	-1.0153	-0.9554	-0.1256	-1.0928	-1.4741	-0.3482	-0.315	-0.2151	-1.1027	0.8417	0.1048	0.5294	-0.0821	-0.6753	-0.735	-0.1776	0.0062	0.0742	-0.6747	0.2936	-1.1635	0.6216	-0.6606	1.258	-0.1256	-1.0928	0.5261	-1.2954	-1.1717	1.2807
1.0174	-0.6806	-0.2031	-0.5804	-0.9599	-0.5731	-0.3401	-0.0786	-0.1546	-1.2347	-1.7494	-0.6273	-1.8691	1.2771	0.3747	0.0641	-0.6774	-1.2882	-0.0264	-0.2539	0.4208	0.0331	-0.9552	0.5344	-0.5645	0.936	-0.2813	0.8433	-0.3401	-0.0786	-0.4184	-0.2076	-0.9693	0.133
0.3804	-0.1898	-0.2412	-0.4869	-0.0467	-0.7871	-0.6704	-0.6373	-0.7724	-1.2914	-0.5078	-0.6056	-0.833	0.2872	1.0221	0.639	-0.4297	-0.5464	-1.0963	-0.488	-0.0334	1.5604	0.1632	1.5019	0.6221	0.5659	0.9032	0.7377	-0.6704	-0.6373	-0.8095	-0.8559	-0.5825	-1.0028
0.414	-0.6003	-0.4277	-0.6525	-0.4915	-0.6209	-0.6638	-1.1336	-0.4309	-1.0903	-1.1603	-1.0577	-1.3308	1.3255	1.1496	1.3884	-0.5155	-0.1103	-0.8639	-0.0814	-0.4038	0.7089	0.4661	1.2967	0.4348	1.8979	1.5097	0.5986	-0.6638	-1.1336	-0.7669	-1.0991	-0.9077	-0.9071
1.1682	-0.6688	-0.5077	-0.6837	-0.6185	-0.8661	-1.0571	-0.731	-0.467	-0.3463	-0.221	-0.5809	-2.3638	0.2236	1.4991	0.6838	-0.9237	-0.3602	-0.7108	-0.4207	-0.294	0.2591	0.9547	0.2774	1.6625	0.6484	0.884	1.1322	-1.0571	-0.731	-0.5373	-1.4158	-0.7389	-1.0791
0.5717	1.1586	-0.4001	1.0801	-0.2526	0.6548	-1.6157	0.6296	-0.706	-1.0186	-1.2755	-1.6127	-0.1436	0.1697	0.5429	0.4647	-0.5182	-0.6773	-1.041	-0.3709	-0.0333	1.3238	1.6433	0.9864	1.3656	1.2031	0.9624	-0.8958	-1.6157	0.6296	-0.2738	-0.9943	-0.9401	1.8273
1.1389	0.2311	-0.6465	0.1182	-0.6148	-0.7505	-0.1807	-0.0616	-0.3374	-0.5053	-0.5203	-0.8114	-1.3494	0.8967	0.8478	0.8659	-1.1773	-0.6135	-0.4556	-0.4525	-0.4622	0.177	0.4021	1.6184	0.7365	1.9506	0.6014	-0.0594	-0.1807	-0.0616	-0.683	1.0962	-0.846	-0.2488
2.2634	0.0957	-0.436	0.2491	-0.8992	-0.6968	-1.0487	0.6516	-0.5558	-0.4511	-0.9494	-0.0602	-1.2516	-0.0736	0.6176	0.9449	-0.7509	-0.1956	-0.9408	-0.2701	-1.0844	0.0148	0.4462	0.9069	0.3861	-0.0586	-0.6403	1.2617	-1.0487	0.6516	-0.6412	0.7493	-0.9028	0.0891
0.9375	1.2151	-0.2789	1.406	-0.4237	-0.2858	-0.9276	-0.8077	-0.7821	-0.4282	-0.0277	-0.2186	-0.2214	-0.3569	0.0877	0.7899	-0.2721	-0.7292	-1.0242	-0.6068	-0.0661	0.257	1.6443	0.2344	-0.8137	-0.488	0.4209	0.805	-0.9276	-0.8077	-0.5959	-0.5678	-0.7829	-0.4267
0.0481	1.005	-0.635	-0.2828	-0.4181	0.5723	-1.2605	0.7315	-1.0481	-1.0833	-1.0631	-0.2962	-1.0626	-1.8421	0.7812	0.2793	-0.8596	-0.1198	-0.1715	-0.5965	-0.0142	0.9571	0.881	0.1064	-1.1052	-0.1681	1.358	0.8176	-1.2605	0.7315	-1.0349	0.3702	-0.7532	0.4706
0.1398	0.6782	-0.4867	-0.4361	-0.289	0.6436	-0.9813	0.4879	-0.1705	-1.5844	-0.1674	-1.2049	-0.7856	-0.2052	0.4257	1.3348	-0.2728	-0.1709	-0.5649	-0.2597	-1.4219	0.5227	0.9796	0.9122	-0.3838	-0.757	0.809	0.2834	-0.9813	0.4879	-1.3547	0.8732	-0.6301	0.2752
1.7198	0.8051	-0.5354	-0.5674	-0.08	0.1049	-0.2151	0.6031	-1.1095	-0.6892	-0.6212	-0.1657	-0.5643	-0.5962	1.6053	0.2554	-0.6228	-0.1065	-1.9243	-1.5333	-0.719	1.7187	0.2987	-0.663	-1.0022	0.7127	1.2269	1.3712	-0.2151	0.6031	-0.8487	0.8207	-0.5381	1.0008
0.2259	0.2437	0.7833	-0.246	0.7493	0.0099	-1.1279	0.6768	-2.2698	-0.2125	-0.7369	-0.0255	-0.17	-0.2593	1.1057	0.2284	-0.1242	-0.3806	-0.9959	-1.2319	-0.1454	0.169	0.1313	-0.0391	-0.4375	0.4809	1.0298	0.1984	-1.1279	0.6768	1.1337	1.6612	1.6124	-0.0173
1.2604	0.3003	1.9069	-0.5808	1.5581	1.4473	0.6942	0.0943	-1.1583	-0.5528	-0.0799	-0.5783	-0.3236	-1.6316	0.4847	0.4041	-0.2544	-0.7402	-0.9256	-0.4908	-0.2678	1.0755	0.7351	-0.3382	-0.5392	0.3849	0.7217	0.3539	0.6942	0.0943	0.2351	0.283	-0.1844	-0.6737
0.9806	0.023	1.5963	-0.0629	5.7761	0.6699	-0.4518	-0.6449	-0.1455	-1.6446	-0.7614	-0.4912	-0.5904	-0.1945	0.8284	0.9114	-0.814	-0.0618	-0.5345	-0.7675	-1.0424	1.0698	0.0522	-0.3511	-1.2143	0.0441	-0.6829	0.809	-0.4518	-0.6449	0.7266	-0.4322	-0.7526	-0.6074
1.4739	0.4277	0.4075	-0.2129	-0.7703	0.2461	-0.7727	-0.3325	-0.4962	-0.0071	-0.3476	-0.3206	-1.6352	-0.8252	0.0615	1.6011	-1.2302	-0.3968	-0.4149	-0.4796	-0.7948	0.4824	1.3327	-0.251	-0.1058	0.685	-0.878	1.0141	-0.7727	-0.3325	-0.006	-0.3207	-0.8002	-0.5244
0.9236	1.1529	-0.6807	-0.351	0.1983	-0.5001	0.7845	0.1012	-0.3536	-2.2189	-0.3043	-0.8829	-0.3301	-0.7588	0.6247	0.1461	-1.6153	-0.4179	-1.0492	-0.3232	-0.2572	0.7647	-0.8171	-0.6109	0.4142	0.9054	0.476	0.7783	0.7845	0.1012	1.3639	0.5067	1.3452	0.0427
0.9878	0.0218	-0.2878	-0.3271	0.0527	-0.2707	0.1372	0.854	-1.6383	-0.7846	-0.8952	-0.3989	-1.8465	-0.2193	0.7288	0.9387	-0.8536	-0.4833	-1.209	-1.3038	-0.5241	0.8275	-0.3745	-0.0231	0.2938	0.462	1.0367	1.5362	0.1372	0.854	0.0964	0.9525	-0.6807	-0.2185
0.8611	1.992	-0.2853	-0.5493	1.9258	-0.6554	2.7142	0.4104	-0.6194	-1.2446	-0.1904	-0.5504	-0.3884	-0.0873	0.9947	0.2693	-0.3157	-0.3997	-0.7016	-0.6051	-0.3813	0.7273	-1.2439	-0.3316	-1.0608	0.5595	0.1246	0.562	2.7142	0.4104	0.642	1.0173	-0.6889	-0.8356
1.5665	0.3885	-0.6303	-0.0678	0.1392	-0.19	-0.531	0.3201	-1.3176	-1.3686	-0.913	-0.2514	-1.5017	-0.2891	0.743	1.2632	-1.1553	-0.4251	-0.0126	-0.587	-1.391	0.0624	-0.7669	-0.3082	-1.1094	0.3963	0.0648	0.1512	-0.531	0.3201	-0.8006	-0.3269	-0.4393	0.1817
1.3472	0.5338	-0.3114	-0.6287	0.5457	-0.461	-0.8933	-0.1318	-0.0515	-1.6872	-0.1628	-0.1416	-2.0682	-2.0178	0.1788	1.0281	-1.3536	-1.5117	-0.2882	-1.5608	-0.3447	0.2464	-0.978	-0.517	-0.9202	-0.4598	0.6129	0.1761	-0.8933	-0.1318	-1.0106	1.1878	-0.822	-0.1133
0.727	0.5968	-0.4451	-0.5887	2.5777	-0.6201	0.5672	2.2969	-0.9166	-0.5821	-0.5968	-0.2687	-0.9356	-0.0724	0.4729	0.6533	-0.0356	-0.9197	-0.0543	-0.3279	-0.9284	0.258	-0.5397	-0.4222	-0.5612	-0.4713	0.6792	0.9137	0.5672	2.2969	-0.1472	-0.7362	-0.1888	-0.7683
0.5107	0.5861	-0.6283	-0.5415	0.8048	-0.0608	0.7153	0.0413	-0.207	-0.1789	-1.5312	-0.4461	-1.8672	-0.2138	0.3578	0.6719	-0.9877	-0.8239	-0.6204	-0.474	-0.9255	0.0221	-0.351	-0.2411	-0.2728	-0.3972	0.0319	1.1521	0.7153	0.0413	-1.0275	-0.1673	-1.0269	-0.739
0.2667	0.1266	-0.1703	-0.2491	2.1464	-0.4912	-0.4053	-0.1991	-0.358	-0.6575	-0.467	-0.9773	-0.0362	-1.1377	0.8059	0.453	-0.7859	-0.8168	-0.1397	-0.0805	-0.587	0.162	-0.9784	-0.0368	-0.6527	-0.4616	0.5275	0.3557	-0.4053	-0.1991	-1.0545	0.6855	0.9594	0.3691
0.9612	1.5148	-0.0654	-0.7538	0.3005	-0.83	-0.9355	-0.8762	-1.8943	-1.0664	-0.1901	-0.3729	-0.7707	-0.0153	0.4533	0.1252	-0.5679	-0.2007	-0.1618	-2.6359	-1.2972	1.8981	-0.2016	-1.5857	-0.8461	-0.6779	0.1341	-0.2118	-0.9355	-0.8762	-0.6922	0.5014	0.9598	1.4285
0.2292	1.3139	-0.0706	-0.3819	2.0022	-0.4509	-0.535	-0.969	-0.4231	-0.0177	-0.8699	-0.8872	-0.1245	-0.3459	1.2645	0.5178	-1.1346	-0.0496	-0.7211	-0.4586	-0.9204	1.4176	-0.0326	-0.1939	-0.7962	-0.6949	0.4045	-0.1072	-0.535	-0.969	-0.5317	-0.2498	-0.2981	-0.1271
1.0815	0.767	-0.7131	1.3291	0.0551	0.4408	-0.1196	1.0173	-1.7692	-0.8173	-1.3191	-0.2207	-0.1842	-0.073	0.3991	1.3525	-0.7307	-0.4868	-0.3158	-0.1007	-0.6249	0.1334	-0.7418	-0.1985	-0.8017	-1.147	0.7728	-0.1053	-0.1196	1.0173	-0.1238	0.6455	-1.0384	3.0403
1.4151	1.0065	-0.3684	0.5685	0.9916	2.8314	-0.0656	0.9393	-0.6239	-0.1744	-0.7128	-0.7323	-0.6319	-1.6272	1.4297	0.8787	-1.2871	-0.3351	-1.2828	-0.5985	-0.7278	1.076	-0.7253	-0.1087	-0.2948	-1.4847	-0.4719	-2.9567	-0.0656	0.9393	-0.2876	-0.9359	-1.0298	-0.8071
0.193	0.8793	-0.7159	0.0086	0.9822	0.0619	-1.2742	1.4959	-1.2209	-0.0693	-0.4227	-1.3286	-0.8383	-0.2773	0.5118	0.6065	-1.459	-0.8401	-0.4334	-1.1144	-0.8566	-0.7409	-1.1673	0.8343	-1.1572	0.3338	-1.4443	0.6375	-1.2742	1.4959	-1.2795	-0.1318	-0.9851	-0.0069
0.6487	0.4633	-0.5345	0.9828	1.1479	-0.5585	-1.1259	-1.0178	-0.5212	-0.1652	-0.5205	-0.3705	-1.4497	-1.4397	0.9336	0.494	-0.6581	-0.6621	-0.207	-0.7574	-1.6583	-0.2024	-1.2922	0.2136	-0.5332	0.4615	-2.5009	0.5189	-1.1259	-1.0178	-0.8781	0.5822	-0.4175	2.0039
0.8043	1.4196	-0.3351	3.234	-0.0316	-1.0579	0.265	-0.6415	-0.9645	-0.9827	-0.5106	-0.5571	-0.6443	-0.0973	0.3461	0.3507	-0.9428	-0.1178	-0.8756	-1.3402	-1.6513	-0.1384	-0.5952	1.4559	-1.1778	0.8773	-0.7907	1.1992	0.265	-0.6415	0.1696	-1.3366	0.6121	0.2847
0.1721	0.2833	-0.4136	0.7637	-0.9998	-0.7858	0.087	-0.8415	-1.0245	-0.5672	-1.2162	-0.9623	-1.8368	-1.0653	0.3339	0.6494	-0.6163	-0.7236	-1.2463	-0.767	-0.5023	-0.6397	-1.5365	0.138	-1.1917	0.2445	-0.3458	1.0298	0.087	-0.8415	0.0949	-0.7105	-0.48	0.8025
0.1549	0.8499	-0.8059	3.1086	-0.4734	-0.4091	0.8538	-1.0647	-1.0758	-1.0587	-1.4018	-0.0074	-0.2117	-0.0776	1.2847	1.9658	-2.1518	-0.87	-0.1848	-1.5381	-2.4004	-0.1355	-0.3332	0.5568	-0.8285	-0.4908	-0.9594	1.5009	0.8538	-1.0647	-0.9192	-0.7819	-0.5055	1.2295
1.7099	0.3258	-0.3565	-0.5389	-0.6914	1.7953	0.5794	1.0716	-0.1704	-0.8826	-0.7106	-0.6782	-1.1138	-0.1935	0.1283	1.1581	-0.0333	-0.3051	-1.2411	-0.6194	-0.3396	-0.2431	-1.3114	0.1347	-1.0375	-0.1982	-0.2793	1.6625	0.5794	1.0716	-0.3279	1.6005	-0.4747	1.4377
0.5185	0.5526	-0.4801	-0.3934	-0.7832	0.1958	-1.2614	1.2393	-1.8203	-1.0982	-0.9917	-0.7434	-1.5073	-0.1891	0.2847	0.0983	-0.1452	-0.617	-0.9596	-0.3022	-1.1646	-0.2117	-1.4297	0.2342	-0.9109	-0.5645	-0.8821	0.7051	-1.2614	1.2393	0.1686	0.6921	0.6705	-0.324
0.6975	0.6898	-0.7152	-0.7241	-0.6898	0.5498	-0.1372	0.9079	-0.0009	-1.2201	-0.0912	-0.4246	-1.306	-1.6125	-0.1413	0.7326	-0.3761	-1.0183	-1.0559	-0.2076	0.3878	-0.5175	1.2229	0.3606	1.3805	-0.1983	1.6036	0.6752	-0.1372	0.9079	-1.3454	-0.6241	0.1402	-0.1799
0.8658	0.5817	-0.7702	-0.32	-0.5871	1.7674	-0.5539	2.3147	-0.5182	-0.0757	-0.0639	-0.2473	-0.5454	-0.6478	-0.1527	1.288	-0.0085	-0.2204	-0.0909	-0.1693	1.4893	-0.6725	1.1202	0.0555	1.5125	-0.3192	1.3546	1.3093	-0.5539	2.3147	-0.6524	0.4884	-0.1977	-0.7134
1.4909	0.887	-0.1584	-0.382	-0.0504	0.2156	0.5117	0.1213	-0.5796	-0.6233	-0.4882	-0.138	-1.2259	-0.3652	-2.0726	0.6492	-0.7142	-0.9985	-0.4915	-0.7876	1.1786	-0.1332	0.0149	0.3711	0.4218	-0.2115	0.3268	0.8001	0.5117	0.1213	0.4188	0.2928	0.4641	-0.2986
1.4341	1.3905	-0.7387	-0.6216	-0.3503	0.1249	0.6094	-1.254	-0.9594	-0.2635	-0.0839	-0.0621	-0.6139	-0.0562	-0.3491	1.1819	-0.1634	-0.0038	-0.5001	-0.5186	1.6303	-0.0817	0.7996	0.61	1.9585	-0.1172	-0.3634	0.9612	0.6094	-1.254	-0.933	0.084	-1.1222	-0.859
1.0504	0.4963	-0.153	-0.4872	-0.038	-0.4477	-0.5554	1.7591	-0.9368	-0.5086	-0.5296	-0.6718	-0.517	-0.1721	-0.2123	0.3306	-0.286	-1.4979	-1.5958	-0.8873	0.6467	-0.6138	0.5458	0.0467	1.0309	-0.3991	-0.6287	0.973	-0.5554	1.7591	0.1204	0.2625	-0.676	0.097
0.6001	1.1336	-0.7068	-0.4263	-0.5109	-0.7505	-0.5992	0.91	-0.9702	-0.1736	-0.6526	-0.231	-1.1336	-0.6081	-2.2106	1.0049	-0.2562	-0.602	-1.9303	-0.902	0.0052	-0.5071	0.4552	0.7539	-1.0365	-0.6065	0.144	-0.6159	-0.5992	0.91	-1.5171	1.2576	-0.6551	0.6344
0.865	0.8162	-0.4802	-0.0283	-0.2969	-0.1563	-0.3109	0.6541	-0.7378	-0.8663	-0.3109	-0.9734	-0.1714	-0.2861	-0.7382	0.6343	-0.2751	-0.1225	-1.6438	-1.0367	1.2227	-0.7079	0.2431	-0.2197	-1.0842	0.1975	0.4063	1.1843	-0.3109	0.6541	-1.0859	1.4894	-0.0302	-0.8985
1.0329	0.915	-0.4004	-0.3264	-0.7824	-0.6645	-1.1205	-1.2439	-0.5832	-0.8592	-0.9427	-1.1893	-0.2266	-0.4265	-0.3163	1.2536	-0.0179	-1.6402	-0.4229	-0.9256	0.2276	-0.0892	0.2441	-0.0456	-1.3021	0.1411	0.2537	1.154	-1.1205	-1.2439	-0.5794	0.1876	-1.2616	-0.8206
2.1263	1.0135	-0.7569	-0.6639	-0.2578	-0.0521	-0.7523	-0.0175	-0.5389	-0.0589	-0.701	-0.551	-0.7632	-0.2457	-0.0525	0.7047	-0.0403	-0.6528	-1.4001	-0.738	0.3959	-0.3854	0.5502	-0.7357	-0.1663	0.1014	1.2473	-0.764	-0.7523	-0.0175	-1.4711	-0.8004	-0.7154	-0.3808
0.0675	0.865	-0.6095	-0.1204	-0.5613	-0.3316	-0.1578	-2.1291	-0.1876	-0.7329	-0.5505	-1.1153	-0.582	-0.9597	-0.3561	0.2629	-1.1445	-1.698	-0.6338	-0.4293	0.8408	-0.6504	1.0238	-0.4489	-1.4091	-0.4929	-3.1363	0.7069	-0.1578	-2.1291	-0.4125	-0.1179	-0.6237	1.4595
-0.251	0.9426	1.0231	-0.2054	-0.5246	-0.0926	-0.8688	-0.9065	-0.3632	-0.4573	-1.1037	-0.7107	-0.0343	-1.3714	-0.0088	1.6966	-0.3063	-1.1912	-0.6855	-0.3428	0.5605	-1.5022	-0.2335	-0.7656	0.3503	-0.3496	0.5024	0.4079	-0.8688	-0.9065	-0.1744	-1.0808	-0.3245	-1.0138
-0.2218	0.7308	2.9736	-0.5354	-0.4189	-0.4193	-0.4479	-0.5114	-0.3078	-0.4286	-0.7576	-1.2309	-0.3136	-1.633	-1.9206	0.4963	-0.7984	-1.0226	-0.9586	-0.7112	0.6505	-0.2288	-0.369	-0.5138	0.1074	-0.8286	-0.0544	1.2362	-0.4479	-0.5114	-0.5747	-1.1327	0.0313	-0.7364
-0.0867	-1.2408	0.1805	1.5512	-0.4696	-0.5615	-0.1004	0.1661	-1.0397	-0.2974	-0.873	-1.0243	-0.5528	-1.2445	-0.2234	0.428	-0.4554	-0.4674	-0.854	-1.1809	0.9965	-0.675	-1.2813	-0.1131	1.0222	-1.1599	-0.0386	0.453	-0.1004	0.1661	-0.4467	1.9856	-0.7418	0.216
-2.0816	-0.3757	-0.765	0.3322	0.3594	-0.6501	1.6025	0.7412	-1.7845	-0.1589	-1.352	-0.1323	-1.1525	-0.4791	-0.3846	0.5905	-0.5772	-0.5656	-0.1377	-0.1109	0.9289	-0.9018	-0.326	-0.2949	0.2458	-0.0951	-0.3747	1.1713	1.6025	0.7412	-1.221	1.0797	-1.1689	0.4788
-0.2425	-0.8254	-0.5515	0.2583	0.967	-0.7541	0.0633	1.0513	-0.4336	-0.4949	-0.4395	-0.1699	-0.6585	-2.3045	-1.125	0.6566	-0.6658	-0.9837	-0.7578	-0.3491	0.1467	-0.8477	-0.0284	-0.1252	-0.2473	-0.5053	0.8992	0.3187	0.0633	1.0513	-1.1668	-1.1087	-0.5603	-0.8277
-0.4347	-0.3157	-0.6217	1.5906	0.239	-0.8905	-0.2806	-1.4869	-0.7615	-0.5222	-1.0011	-0.487	-0.2417	-0.2704	-0.682	0.5916	-0.2786	-0.0039	-1.4797	-0.8438	2.5811	-1.0015	-0.5463	-0.9626	-0.367	-0.5522	0.8915	0.3654	-0.2806	-1.4869	-0.4839	0.6601	0.0715	2.3599
-0.2474	-0.4382	-0.1919	0.8212	0.862	-0.621	-0.5872	-0.827	-0.0364	-0.4207	-0.9232	-0.5526	-1.2405	-0.3692	-0.1229	0.1957	-0.2104	-1.5428	-0.0738	-0.3885	0.4049	-1.4071	-0.4931	-0.6699	-1.1833	-1.0434	-0.179	0.6792	-0.5872	-0.827	-0.6038	0.1534	2.3161	-1.242
-0.0087	-0.2701	-0.609	-0.5058	-0.0855	0.544	1.5686	0.5671	-0.5072	-0.7728	-1.0468	-1.0258	-0.1889	-0.4563	-0.1892	0.3537	-0.1558	-0.3543	-0.9438	-1.4839	1.105	-0.0297	-0.7348	-0.5262	-0.1365	-0.4447	-0.8909	-0.2299	1.5686	0.5671	2.7389	-0.1864	0.2306	-0.3552
-0.0056	-1.6862	-0.4958	-1.1017	-0.3991	0.2514	0.3088	2.2403	-0.5737	-0.2888	-0.3338	-0.8792	-0.4746	-0.6931	-1.2564	0.7989	-1.3547	-0.9575	-0.7642	-0.7711	0.1318	-0.5705	-0.6099	-0.4803	-1.0576	-0.4948	-1.2497	-0.4841	0.3088	2.2403	0.4501	-0.9945	-0.4591	-1.1839
-1.4911	-0.2291	-0.4748	-0.7844	-1.033	1.7839	1.4465	-0.1304	-0.4377	-0.1209	-0.2098	-1.005	-1.355	-0.5851	-1.058	0.0858	-0.2045	-0.5121	-1.0266	-0.7513	0.9261	-0.4504	-0.9445	-0.3349	-0.4049	-0.9889	-0.5059	-0.3211	1.4465	-0.1304	1.3795	-0.1869	-0.8749	-0.834
-0.3679	-0.4946	-0.225	-0.4388	-0.7769	0.3227	-0.498	0.7151	-0.6928	-0.2525	-1.0036	-0.0028	-1.1835	-0.5285	-1.0262	0.0102	-0.5274	-0.7547	-0.0697	-0.4308	0.2231	-0.403	-0.1825	-1.4755	-1.0486	-1.1369	-0.3471	-0.6023	-0.498	0.7151	0.2271	-0.6853	0.1464	-0.1444
-0.1986	-0.7355	-0.5641	-0.1633	-1.0183	0.2576	-0.9521	-0.0544	-0.0133	-0.3392	-0.3254	-1.0277	-1.4818	-0.1897	-2.0066	0.1798	-0.2734	-0.1182	-0.7108	-1.3877	1.5414	-2.3694	-1.6461	-1.3286	-1.2807	-0.9946	-1.3804	-0.1087	-0.9521	-0.0544	0.044	-0.7526	-0.3574	-0.5831
-0.3681	-0.0352	-0.6395	-0.0239	-0.6074	1.1157	-0.4995	-0.2311	-0.6756	-0.2121	-0.2967	-0.9365	-2.5095	-0.7611	-0.3404	0.1148	-1.2638	-1.3978	-1.0755	-0.0619	0.1766	-0.4709	-0.5329	-1.8148	-0.0303	-0.9815	-0.4512	-0.6135	-0.4995	-0.2311	0.2153	-0.1222	-0.6677	-0.5236
-0.599	-0.0404	-0.6019	-0.3269	-0.6572	-0.0655	-0.7163	1.8217	-0.9596	-0.4588	-0.3007	-0.2755	-1.2741	-0.6338	-0.7335	-0.1788	-0.0172	-0.2923	-0.9274	-0.881	1.9838	1.0528	-0.9934	0.4184	-1.0129	0.5385	-0.3136	0.884	-0.7163	1.8217	0.0857	0.0877	-0.3329	-0.168
-0.7276	-1.4314	-0.7422	-0.7872	-0.7676	-0.8841	-1.2357	0.4165	-0.0799	-0.2256	-0.8373	-0.0439	-0.1284	-0.5623	-2.0895	-0.0698	-0.998	-0.3431	-0.869	-0.0356	0.6292	1.134	-0.6843	0.5152	-0.122	0.4088	-0.9091	1.2124	-1.2357	0.4165	0.4667	-1.5562	-0.6966	-0.9086
-1.3973	-2.186	-0.0885	-0.5886	-0.3584	-0.9715	-0.4588	1.7808	-0.2678	-0.8278	-0.5055	-0.8675	-1.2886	-0.6353	-0.6657	-0.5279	-0.728	-1.0031	-1.2317	-0.5674	0.5767	0.304	-0.4038	0.6984	-1.2263	1.3892	-0.6171	0.432	-0.4588	1.7808	-0.149	-1.2263	0.1803	-1.3974
-0.1857	-0.4012	-0.6406	-0.6993	-0.4626	-1.2062	-0.2861	-1.4438	-1.2731	-0.0248	-0.4687	-0.0637	-0.1055	-1.0406	-1.5524	-1.3555	-0.8976	-0.4308	-0.2462	-0.8716	-1.1707	0.2559	0.3198	0.4346	0.2725	0.6784	0.3839	1.0174	-0.2861	-1.4438	-0.406	-0.5731	-0.5047	-0.3839
-0.8461	-0.4957	-0.2536	-0.3446	-0.4144	-0.8173	-0.4642	1.1938	-1.018	-0.4064	-0.8808	-1.3426	-0.8212	-0.5113	-0.8637	-0.8956	-0.555	-0.7517	-0.0517	-0.2102	-1.3662	0.0407	1.7843	0.6295	0.0499	0.6531	-0.9343	1.0481	-0.4642	1.1938	-0.713	-0.8188	-0.4225	0.9824
-0.0911	-0.7007	-0.6296	-0.3011	-0.1015	-0.4373	0.9356	3.5047	-0.2522	-0.0605	-0.9226	-0.7857	-1.7783	-1.003	-0.0631	-1.3386	-0.4392	-1.1957	-1.3203	-0.4116	-2.6228	1.1004	0.8549	0.0444	-1.044	0.5954	1.0292	1.0275	0.9356	3.5047	1.8706	-0.1727	-0.4223	0.3691
-0.7289	-1.0741	-0.4906	-0.6236	-0.1832	-0.759	-0.9564	0.0169	-1.0331	-1.018	-0.7116	-0.3329	-1.0391	-0.1633	-0.1286	-0.1474	-1.3393	-0.0136	-0.2683	-0.1213	-0.5267	1.756	0.371	0.6483	-0.1482	1.9843	0.9057	-0.3129	-0.9564	0.0169	0.0808	-1.2276	0.694	-1.1703
-0.9187	-0.2845	-0.7771	-0.3112	-0.0205	-0.6755	-0.103	2.1888	-0.7309	-0.3689	-0.6437	-0.4662	-0.3249	-1.5505	-0.4946	-0.1042	-1.0293	-0.5097	-0.7903	-1.1198	-0.8402	0.8791	0.1998	0.5182	-0.5594	-0.5727	0.2792	0.9571	-0.103	2.1888	-1.2273	-0.5675	-0.5135	-0.9922
-0.0072	-1.2953	-0.5808	-0.6763	-0.6347	-0.8495	-0.9925	2.4635	-0.5364	-0.8738	-1.4931	-0.33	-0.5416	-0.02	-0.6462	-0.6392	-0.1986	-1.3586	-1.9265	-0.4556	-0.1727	0.2542	0.03	0.3332	-0.9758	-1.1785	0.1894	0.7768	-0.9925	2.4635	-1.4017	-0.7459	-0.7118	-0.4734
-0.537	-0.5213	-0.325	-0.6248	-0.007	-1.2526	-0.4662	0.9183	-0.684	-1.2411	-0.457	-0.0345	-0.8261	-0.5156	-0.7661	-0.7043	-0.5104	-1.1284	-0.3428	-0.8306	-0.692	1.1203	0.2231	-0.0336	-0.7143	0.5203	0.4568	1.2321	-0.4662	0.9183	-1.4297	-0.1588	-0.5734	-0.9863
-1.0395	-0.5461	-0.5396	-0.4877	-0.9234	-0.4419	-1.0573	-0.6069	-0.5982	-1.7645	-0.2154	-0.6326	-2.0228	-1.3796	-0.279	-0.9297	-0.5962	-0.3706	-0.1998	-0.0559	-0.85	1.1571	0.3447	-0.5464	-0.6362	-1.0788	0.6596	0.4588	-1.0573	-0.6069	-0.7225	-0.9517	-0.9767	1.4674
-0.3662	-2.7846	-0.5307	0.0431	-0.5608	0.3958	-0.9377	4.1882	-0.04	-0.6559	-0.2936	-0.4883	-1.0174	-0.9525	-0.3211	-1.2	-0.6708	-0.3048	-1.2308	-0.7532	-0.3094	0.4882	0.1293	-0.3164	-0.3391	-0.944	1.3876	0.2391	-0.9377	4.1882	-0.4255	2.7037	-0.7094	-0.889
-0.1605	-0.2659	0.6277	0.156	0.8346	0.6195	-1.1356	1.4305	-0.5912	-0.6554	-0.7742	-0.7338	-0.7019	-1.1189	-1.0075	-0.8422	-0.1012	-1.6	-0.4078	-0.5522	-0.4953	1.097	0.1209	-0.6405	-1.1073	-0.712	-2.2024	-3.6984	-1.1356	1.4305	-0.3248	-0.5475	0.8228	-0.723
-1.9078	-0.7664	1.7304	4.4461	1.4373	0.192	-1.2912	1.2381	-0.2756	-0.2122	-0.4403	-0.528	-0.9736	-0.5088	-1.1899	-0.1677	-0.4522	-1.4287	-0.1791	-0.0023	-0.2116	0.8061	0.2286	-0.5125	-0.271	-0.778	-1.4259	-0.8779	-1.2912	1.2381	-0.0936	-0.085	-0.2576	-0.0593
-1.4528	-0.6639	4.1083	0.5905	0.5722	-0.2834	-0.0973	1.0537	-0.7409	-0.3912	-1.166	-0.5438	-0.6478	-1.0196	-0.7303	-0.2783	-2.7967	-1.2087	-0.32	-0.5399	-0.887	-0.0074	-0.7978	0.132	0.0342	0.1969	-0.6212	0.6498	-0.0973	1.0537	-0.7378	0.2721	-0.8595	0.9032
-1.0405	-0.7809	0.4429	2.0518	2.0614	-0.8564	-0.9573	0.8054	-0.2224	-0.6688	-0.0652	-0.0614	-0.206	-0.6695	-0.7311	-0.75	-0.8255	-1.1659	-1.5144	-0.2966	-0.7402	-0.6621	-1.3922	0.2974	-1.0235	0.4404	0.1379	0.8976	-0.9573	0.8054	-0.7092	-0.5896	-1.1431	1.6928
-2.7322	-1.5939	1.0293	2.0681	-0.7336	-0.5335	3.629	0.0077	-0.4052	-0.6513	-0.0707	-0.2237	-1.7135	-1.0129	-0.4523	-0.2879	-0.8501	-0.6448	-0.2762	-1.0614	-0.351	-0.996	-0.0833	0.3616	-0.8485	-0.3542	0.9752	0.6939	3.629	0.0077	-1.7442	-0.1361	-1.0325	-0.7719
-1.4899	-0.1714	-0.3945	0.6673	0.3969	-0.4625	-0.9529	1.8088	-0.5335	-0.8541	-0.9099	-0.4512	-0.6858	-0.1028	-0.8659	-0.238	-0.008	-0.7091	-0.9835	-0.1617	-0.0259	-0.5452	-0.2754	0.7543	-0.3297	-0.5848	0.8314	0.5051	-0.9529	1.8088	-0.6017	1.2956	-1.0446	-0.2459
-0.3105	-0.9004	-0.5005	-0.1056	0.6278	0.7048	0.9544	-0.004	-0.103	-0.3827	-1.1959	-0.1025	-0.4601	-0.0621	-0.0497	-0.98	-1.3853	-0.4428	-2.5673	-0.3244	-0.0196	-0.2798	-1.0506	0.5614	-0.5269	-0.0633	0.1188	0.7236	0.9544	-0.004	-0.8718	1.0776	1.0331	0.3347
-0.6844	-0.7977	-0.6814	-0.7735	1.6911	0.1475	1.44	-0.3103	-0.0026	-0.2298	-0.4106	-1.3241	-2.0283	-0.3605	-1.2481	-0.2229	-0.8307	-0.2327	-0.6433	-1.5904	-0.4843	-0.9584	-0.7728	0.5946	-0.4665	-1.4129	0.4848	0.6339	1.44	-0.3103	-0.0306	-0.9459	-0.9087	1.0666
-1.2196	-1.8097	-0.5625	-0.6508	1.3244	1.238	-1.0591	-1.1266	-0.5427	-0.5612	-1.2015	-0.7645	-0.9548	-0.5188	-0.2673	-0.122	-0.3309	-1.1054	-1.8632	-0.7551	-0.8035	-0.2929	-0.8337	-0.758	-0.8289	0.0971	0.2453	1.2088	-1.0591	-1.1266	-1.3559	-1.0879	0.885	-0.267
-1.0933	-0.0831	-0.535	-0.2207	0.064	1.3291	-0.6245	0.6047	-1.0329	-0.7574	-0.3968	-0.5995	-1.2753	-0.0533	-1.5413	-0.532	-0.4284	-0.5752	-0.5025	-0.749	-0.5373	-0.1082	-0.0944	-0.3621	-0.1184	-0.3494	0.7557	0.3371	-0.6245	0.6047	-0.7194	-0.6969	-0.9778	-0.62
-1.3222	-0.2738	-0.5786	-0.3177	-0.5989	1.0551	2.0856	-0.1205	-0.8743	-0.2387	-0.3023	-1.5105	-0.1865	-0.0067	-0.0136	-0.192	-1.2108	-1.266	-0.3334	-0.0467	-0.6578	-1.4742	-1.484	-0.2298	-0.6239	-0.3142	0.3849	0.5926	2.0856	-0.1205	-0.09	-0.5597	-0.6086	0.8605
-1.5497	-0.6557	-0.3841	-0.3514	-0.8568	-0.5503	0.7105	0.9602	-0.4214	-1.2278	-0.2648	-1.5062	-0.313	-1.1444	-0.0225	-0.8955	-0.2244	-0.2315	-0.181	-1.5599	-0.5047	-0.2718	-1.671	-0.3511	-1.011	-1.1734	-0.9112	0.3363	0.7105	0.9602	-1.0736	1.3219	-1.0415	0.6901
-1.3654	-0.2185	-0.6072	-0.639	-0.4016	-0.6771	-0.7887	0.5846	-0.088	-0.6099	-1.3536	-0.6674	-0.6135	-0.8435	-0.5214	-1.7895	-0.5106	-1.2043	-0.4867	-1.1338	-1.6898	-0.1386	-1.8097	-0.2509	-0.9305	-0.1092	-1.7848	0.572	-0.7887	0.5846	-1.3353	1.7749	0.1375	0.4432
-0.5255	-0.245	-0.7438	-0.1764	-0.8208	-0.6443	-0.3279	0.0174	-0.3899	-0.3325	-1.1829	-0.6179	-1.0343	-1.0497	-1.9697	-0.0069	-0.5045	-2.2507	-0.0655	-0.1075	-1.9695	-1.7768	-0.3591	-0.7116	-0.9602	-0.8862	-1.0838	0.4028	-0.3279	0.0174	-1.447	0.3243	-0.5112	-0.2186
-0.9685	-0.8926	-0.6686	-0.6468	-0.9974	-0.7876	1.1407	0.5862	-0.4434	-1.3735	-0.1651	-0.4772	-0.4674	-0.701	-1.3829	-0.4412	-0.2539	-2.2993	-0.1556	-0.5425	-0.4897	-1.5277	-1.0458	-0.7992	-0.8235	-0.36	-1.0173	0.0203	1.1407	0.5862	-0.2907	-0.0863	0.5946	0.0574
-0.9467	-0.6239	-0.5745	-0.5918	-1.0147	-0.991	0.3127	0.1002	-1.2738	-1.1646	-0.025	-0.3412	-1.8046	-1.8479	-0.8926	-0.4454	-1.5751	-1.9454	-0.7606	-0.9676	-0.6655	-0.5274	-0.8693	-0.6263	-1.0429	-0.1311	-0.5981	-0.2017	0.3127	0.1002	-1.368	-0.795	1.3996	-0.3703
-1.3551	-0.0254	-0.6743	-0.4832	-1.0991	-0.6111	0.4377	-0.2332	-1.5849	-1.2517	-0.6424	-0.6266	-0.3356	-0.5205	-0.4398	-0.3171	-0.2708	-0.1455	-0.4727	-0.8988	-0.0894	-1.5495	-1.0046	-1.6192	-1.1155	-0.8923	-1.0345	-2.2651	0.4377	-0.2332	-1.0929	-0.625	-0.7933	-0.4643
-0.5287	1.342	-0.3882	0.6286	-0.0422	1.7225	0.8258	-1.2716	-1.0963	0.0074	-0.1031	0.6755	-0.7884	0.3671	-0.1093	0.8378	-0.8085	0.0449	-0.8695	0.474	-0.0583	2.1243	-0.968	0.8002	-1.2627	1.111	-1.4662	1.6004	0.8258	-1.2716	-0.82	0.6453	-1.2893	-1.0153
-1.1525	0.4427	-0.5354	0.141	-0.7762	-0.1249	3.1663	0.5896	-0.033	0.1028	-1.3669	0.1901	-0.6373	1.1073	-0.6198	0.4554	-1.4673	0.8294	-0.4947	0.4451	-0.7041	0.3583	-1.213	1.6546	-0.9486	2.2526	-0.7695	0.7014	3.1663	0.5896	-1.5052	1.3581	-1.1122	1.7324
-0.3526	0.1735	-0.6019	0.0343	-0.7863	-0.4801	-0.1347	0.7138	-0.0663	0.454	-0.4871	1.1848	-0.9498	0.2013	-1.0623	0.4671	-0.1626	0.8136	-0.0158	0.0238	-0.86	0.2954	-0.325	1.7605	-1.289	2.3602	-0.5722	0.19	-0.1347	0.7138	1.1536	0.847	-0.6384	-0.2938
-0.2139	1.5548	-0.4981	0.0768	-0.9872	-0.3171	-0.5596	-0.003	-1.4393	0.4829	-1.042	0.3178	-1.4635	0.2626	-0.8178	0.7008	-0.7061	0.3095	-0.1416	1.1755	-1.348	0.3093	-0.9191	1.3063	-0.9905	0.7297	-1.1289	1.0292	-0.5596	-0.003	-1.068	0.6711	1.9275	1.1584
-0.6942	0.5484	-0.3669	0.9055	-0.5221	-0.6084	-1.0293	0.304	-0.3527	0.9131	-1.2525	0.38	-1.0709	0.2251	-2.0795	0.8821	-1.4013	2.381	-1.6505	0.587	-0.5219	2.8042	-1.5839	0.4087	-1.0277	0.8317	-2.9367	0.656	-1.0293	0.304	-0.5592	-0.0665	-0.1929	0.8394
-0.9927	0.2509	-0.6856	0.9819	-0.6108	-0.6756	-1.0406	-0.5358	-0.2885	0.9461	-1.2434	0.1309	-1.6224	1.2742	-0.4879	0.4104	-0.4249	0.7832	-0.3997	0.1242	-0.7575	0.7009	-0.7851	1.1891	-0.6171	0.7407	-0.1064	0.7458	-1.0406	-0.5358	-1.0016	0.8552	-0.5226	-0.5626
-0.3554	1.0919	-0.4268	2.0963	-0.6098	-0.2975	-1.8427	-0.8683	-0.4527	0.6132	-0.8849	0.2579	-1.9594	0.3144	-0.3604	0.8539	-1.5045	0.0167	-0.2322	0.8595	-0.8094	0.1488	-1.3266	0.6948	-0.8359	0.7714	-1.2357	1.1725	-1.8427	-0.8683	-1.9216	0.8115	-0.6975	-0.146
-0.2737	0.3039	-0.5646	-0.5615	-0.5622	0.0657	-0.294	0.8611	-0.3137	0.4206	-0.483	0.0428	-0.0363	0.318	-0.2274	0.9816	-1.6541	0.5331	-1.071	0.3394	-0.7172	1.5196	-1.4001	1.8212	-0.9663	2.5384	-0.0194	0.562	-0.294	0.8611	-0.9672	1.2773	-0.8166	0.7944
-1.5814	1.0268	-0.4738	-0.454	-0.241	1.2653	-0.2159	1.6193	-0.2238	0.3657	-0.9582	1.0227	-0.2562	0.5983	-0.2083	1.3052	-1.6443	0.1989	-0.1433	0.8113	-0.7912	0.3135	-1.877	0.4285	-0.7989	1.0977	-1.6385	0.9473	-0.2159	1.6193	-0.5062	1.362	-0.439	-0.1952
-0.4335	0.4508	-0.7622	-0.5394	-1.0397	0.0963	-0.2099	0.3074	-0.7111	0.2298	-0.9257	1.1523	-2.4914	0.2805	-0.1419	0.5905	-1.2216	1.4196	-1.3401	0.1975	-0.143	0.9246	-0.6693	1.8516	-0.387	2.3326	-0.4714	1.219	-0.2099	0.3074	-0.48	-0.1275	-0.4929	0.5947
0.0484	0.0923	1.3344	-0.1138	0.3173	0.8799	0.0662	3.8437	1.0833	0.8409	0.8854	0.7241	0.7868	1.1768	0.2305	0.1385	0.5514	0.2479	0.766	1.6109	1.4965	1.4143	1.3348	0.2673	2.4391	0.9854	0.0364	0.4801	0.0662	3.8437	1.8965	-0.5743	1.4543	-0.1571
1.151	0.3958	1.3987	-0.4734	1.0553	1.4672	0.2398	-0.3806	0.9682	0.2773	0.0466	0.1142	0.5693	0.8418	0.642	0.7612	0.7736	0.3104	0.0426	0.3236	0.3705	0.8614	1.2815	0.9542	1.7271	0.7085	1.0194	0.9473	0.2398	-0.3806	0.7103	0.7076	-0.641	2.3945
1.0956	0.799	0.0855	-0.302	0.1369	0.2028	0.3008	-0.6008	0.4264	2.3475	0.9263	0.1523	2.0475	0.3298	0.976	0.5118	0.2609	0.5505	1.0095	0.8457	0.6453	1.6158	0.0287	2.1604	0.8372	2.3787	0.688	0.6959	0.3008	-0.6008	-0.8537	0.5399	-0.5167	-0.0441
0.2002	0.133	0.5938	-0.1375	-0.2202	0.086	0.6535	-0.0256	0.6882	0.6313	0.7395	0.2876	0.9138	0.1303	0.3151	1.2536	1.5991	0.6888	1.1814	0.834	0.7047	0.6794	0.4632	2.5196	0.8188	2.4327	0.6112	0.6324	0.6535	-0.0256	-0.836	0.6371	2.78	-0.171
0.5829	0.1663	0.8727	-1.0505	-0.9835	0.8625	-0.4544	0.9154	1.4098	0.5608	0.6971	0.1384	1.3411	0.3729	0.9096	1.3193	0.2165	1.2003	1.1458	0.0083	0.6085	0.0768	1.4954	0.1806	0.42	0.6359	0.9663	0.418	-0.4544	0.9154	0.6586	0.617	-0.6508	0.4317
1.0678	0.0577	0.2145	-0.5913	-0.1932	0.1762	-0.5402	0.308	0.3313	0.5898	2.0107	0.1961	2.1042	0.4732	0.9045	0.7496	0.0882	0.1576	0.2999	0.3911	1.6532	0.4483	1.0333	0.9793	1.5072	0.7057	0.6846	0.5995	-0.5402	0.308	-0.4441	0.5017	0.0548	0.9944
0.2389	0.1193	3.7831	-0.4064	-0.4142	0.9058	-0.5029	1.0049	0.0372	0.7516	0.0681	1.3859	0.7257	1.1979	0.0356	0.151	2.1108	0.4835	1.2186	0.171	1.0493	1.4286	1.3414	1.6855	1.5203	1.0947	-0.7916	0.973	-0.5029	1.0049	-0.8739	1.4149	1.6232	-0.2846
1.001	0.0512	0.2286	-0.5544	-0.9939	1.3947	-0.3687	1.2529	0.4505	0.7389	0.2307	1.3562	0.087	0.2571	0.9011	1.1445	0.5696	1.0157	0.1174	0.0826	0.6034	1.59	0.3522	2.5311	-1.0348	2.3139	0.4589	0.321	-0.3687	1.2529	0.2225	0.5289	0.6783	-0.5056
0.1044	1.3242	0.4643	-0.538	-0.0595	1.7691	-0.2266	0.5211	0.5543	0.1244	1.1052	0.1681	0.5627	0.1096	1.0077	1.1139	2.588	0.1652	0.668	0.9776	0.8967	0.5317	-0.0179	0.1549	0.2018	-0.19	0.3177	0.9473	-0.2266	0.5211	1.1962	-1.4103	-0.0495	-0.3263
0.6592	0.6331	0.7779	-0.0394	-0.6066	0.0087	-1.126	-0.5595	0.0756	0.2955	0.4895	0.0821	0.1483	0.8209	0.1137	0.6635	0.9137	0.5611	0.215	0.9909	1.8384	0.6673	-0.655	1.2991	0.3315	-0.3909	0.6757	-0.1329	-1.126	-0.5595	-1.0751	0.0449	0.4521	1.7607
2.1886	0.0579	0.7592	-0.292	-0.4595	0.0064	-0.5837	-0.3606	0.4517	1.4027	0.1708	1.307	0.095	2.3324	0.9226	0.7188	0.6161	0.6566	1.3376	0.2288	2.9799	0.7759	-1.1808	-0.3311	0.2448	0.5056	-0.3913	0.4394	-0.5837	-0.3606	-0.7033	1.2821	1.6722	0.361
0.9251	0.8516	1.3944	-0.122	-0.7974	0.031	-1.1361	-0.2939	0.0673	0.1511	0.8137	0.1168	0.5936	0.4806	0.7009	1.9949	0.2032	0.4322	1.6116	0.1802	1.4403	1.057	-0.7933	-0.4182	0.4756	0.0122	-0.4553	0.7984	-1.1361	-0.2939	-0.5838	0.8014	0.8796	0.7569
0.8584	0.8131	0.3199	-0.0415	-0.4879	0.0583	-0.9142	-0.0627	0.1173	1.0468	0.7461	0.1527	0.9384	0.5438	1.0601	0.7548	0.2497	0.2157	0.7776	1.7443	0.2847	0.7337	-0.0964	-0.2429	-0.2566	0.216	0.9473	0.3746	-0.9142	-0.0627	-0.6037	0.0314	0.0855	-0.1244
1.1751	0.3461	1.0563	-0.5649	-0.6552	-0.2042	-0.231	1.4311	0.0991	0.1563	1.5309	0.0728	1.5612	0.2046	0.3573	0.609	0.0821	1.3266	1.9227	0.6963	0.1477	0.3232	-0.1359	-0.0305	-1.0072	0.6625	0.7555	0.2854	-0.231	1.4311	-0.4664	1.5016	-0.5973	0.8127
0.0999	0.7672	0.2305	-0.6296	-0.942	-0.1278	-1.1881	0.2063	0.477	0.598	0.467	0.5458	0.4913	2.059	0.0159	0.5531	0.2006	1.1554	1.5427	0.3913	0.2641	0.4617	-0.9052	-0.589	-1.026	0.5649	0.4486	1.3229	-1.1881	0.2063	-0.3072	1.275	-0.8389	0.2557
0.2951	0.1756	-0.6181	-0.5705	0.7805	-0.351	1.5556	0.2502	0.4133	0.1995	1.2951	1.033	1.3146	1.2056	0.6856	0.5463	0.4971	0.0674	0.2311	0.5311	1.1351	1.6527	-0.169	-0.0153	-0.0451	0.7821	0.9086	1.3249	1.5556	0.2502	0.0779	1.9784	0.6916	-0.2721
0.8854	0.8183	-0.2033	-0.6639	0.5911	-0.3879	0.6107	0.454	0.8785	0.1361	0.3198	0.7205	2.3174	0.7249	0.475	0.0261	0.0843	1.1666	3.0519	0.6353	0.0873	3.6816	-0.449	-0.4896	-1.244	1.228	0.646	0.1055	0.6107	0.454	-0.5461	-0.2172	-0.8906	-0.4252
0.4915	0.6471	-0.2761	-0.1676	0.1183	-0.5438	-0.3011	-0.9428	1.1227	0.0503	1.6008	0.5233	0.2394	2.1103	0.3928	0.1231	0.4322	1.038	0.0193	0.0477	0.6479	0.5152	-0.9336	-0.7669	-1.196	0.0145	-0.2947	-0.872	-0.3011	-0.9428	0.4175	1.4488	0.4738	1.069
0.5998	0.4694	-0.4639	-0.2448	0.0814	-0.6074	-1.4034	-1.0577	0.1206	0.0696	0.649	0.2527	0.5302	0.7104	0.4764	0.4024	0.7633	1.5618	0.468	1.7317	1.7737	0.7192	-1.8574	-0.871	-0.5199	-0.3822	-1.3955	0.4405	-1.4034	-1.0577	0.5319	1.2939	-0.6703	0.2871
0.3143	0.5086	-0.5829	-0.3476	0.0584	-0.9949	-0.8913	-0.0366	0.1114	0.8374	0.7574	0.4	0.405	0.7982	0.3906	1.3714	0.0536	0.4038	0.4799	0.6036	0.4106	0.2527	-0.6602	-0.6316	-0.287	-0.3853	-0.5954	-0.439	-0.8913	-0.0366	-0.8184	1.0151	-0.4337	1.0959
0.2965	0.1557	-0.3423	-0.4318	-0.1631	-0.5065	1.8568	-0.5176	0.062	0.4081	0.5139	0.0802	0.6765	0.8479	1.1954	0.2715	0.6757	0.4359	0.5562	0.2992	0.1446	1.6985	-0.4682	-1.2858	-0.2449	-0.2974	-0.1389	-0.0067	1.8568	-0.5176	0.9932	2.1288	0.0349	0.7809
1.1266	0.723	-0.3305	-0.4503	-0.0017	-0.5171	0.2623	-0.3854	0.1811	0.5457	0.6743	0.3524	0.0208	0.4903	0.2478	0.4404	0.5811	0.7789	0.1354	0.6205	1.5157	0.1496	-1.7231	-0.5459	-1.3665	-0.7985	-3.6255	-0.3926	0.2623	-0.3854	1.4647	0.8558	-0.5595	2.3809
0.2665	0.3192	-0.5348	-0.5296	-0.6069	-0.3281	2.3539	-1.9098	0.8192	0.029	0.0128	0.1602	0.3007	0.2634	2.0674	0.2062	0.8378	1.0835	0.1076	1.0362	-0.4001	0.1873	1.1395	-1.5653	0.2577	-0.1299	1.3229	-0.5976	2.3539	-1.9098	0.1068	0.5112	-0.4323	0.7271
1.2524	1.0518	-0.0196	-0.4905	-0.9593	-0.5205	0.3233	-0.264	0.9067	0.0242	0.0601	0.5718	0.3847	0.8845	0.3994	0.5401	0.1222	0.4083	0.735	1.2939	-1.1897	0.7181	0.5678	-1.0938	0.7424	-0.8386	-0.6764	-0.0933	0.3233	-0.264	0.1103	2.2408	-0.9975	0.844
0.1689	0.2871	-0.7382	-0.6047	-0.9971	-0.4467	1.2893	-0.2032	0.7928	0.5445	1.284	0.3039	1.1906	0.3255	2.2412	1.0222	0.0336	0.3884	2.0345	1.5208	-1.4151	1.0771	2.7079	-0.9357	2.1114	-0.682	-0.0089	-0.2168	1.2893	-0.2032	-1.0139	1.1349	0.6514	-0.2124
0.3271	1.162	-0.6486	-0.557	-0.6977	-0.7512	0.5978	-0.6285	0.8039	0.3867	1.7854	0.4589	0.4351	1.0521	0.9886	0.7691	0.3709	0.8664	0.9241	0.5424	-0.7076	0.7476	0.8554	-0.733	-0.4119	-0.667	0.5132	-0.2858	0.5978	-0.6285	-0.6786	0.0942	-0.3275	-0.3626
0.2114	2.9671	-0.1053	-0.8059	-0.2008	-0.2753	-0.4149	-0.9843	1.8245	0.7506	0.3505	1.4789	1.4626	0.5123	0.9303	0.615	0.9288	1.1851	1.0493	2.6707	-0.3348	-0.0465	0.2187	1.521	-0.6996	2.0752	0.869	0.1248	-0.4149	-0.9843	0.8485	3.9888	0.1092	-1.1767
0.3485	0.4513	-0.3337	-0.3709	-0.4178	-0.4342	-0.053	-0.3819	0.061	0.6995	0.306	1.0344	0.1488	0.7981	0.251	0.3141	0.9797	0.2497	0.8805	1.0932	-1.013	-0.1882	0.8825	0.428	-0.7383	-0.2685	0.1845	1.2326	-0.053	-0.3819	0.5066	0.9457	-0.1775	-0.027
0.961	0.8422	-0.0721	-0.4401	-0.2819	-0.163	-0.5813	-0.6955	0.0239	0.5042	0.2328	0.1317	0.3787	0.6785	0.7037	0.6199	0.0976	0.6899	0.4363	0.4289	-0.7588	-0.349	0.1828	0.6317	-0.2464	-0.8209	-0.5938	1.0858	-0.5813	-0.6955	0.5348	0.7349	-0.0425	-0.4242
0.7984	1.4556	-0.6058	-0.6348	-0.619	-0.3082	-0.4653	-0.6462	1.5669	0.6992	0.5051	0.0036	1.229	0.7353	0.7075	0.1267	0.8393	0.1745	2.7611	2.852	-0.3811	-0.5647	-0.1967	0.5319	0.2895	-1.1071	1.1142	1.0313	-0.4653	-0.6462	-0.958	-0.0905	1.1606	0.8147
0.3169	0.6768	-0.5065	-0.4332	-0.3088	-0.3416	-0.9839	-0.3051	0.6202	1.9323	0.1998	0.3359	1.8071	0.4918	1.6607	1.0412	1.2244	0.1036	0.9325	0.2481	-0.2428	-0.5816	-0.648	0.0456	0.3031	-0.2662	-0.0852	0.7183	-0.9839	-0.3051	-0.3309	-0.0985	0.3107	1.1136
0.8963	0.1084	-0.5773	-0.673	-0.8769	-0.3486	-0.7451	-0.7145	0.8028	0.89	0.1105	0.8444	0.1192	1.4347	0.2715	0.4098	0.1796	0.9448	0.8749	0.1999	-0.9011	-0.0828	-1.4441	-0.1719	-0.8424	-0.5047	0.2574	0.2331	-0.7451	-0.7145	-0.5409	-0.2412	2.2299	-0.453
0.116	0.7604	-0.3956	-0.6806	-0.2556	-0.2218	-0.0632	-0.6375	0.0764	0.7975	0.0939	0.9048	0.4625	1.0645	1.0162	0.2109	0.6105	0.8882	1.0972	1.2223	-0.6862	-0.4928	-0.7535	-0.7391	-1.1236	-0.8072	0.0196	0.207	-0.0632	-0.6375	-0.5936	-0.1732	-0.6196	-0.0055
0.4445	1.426	-0.3698	-0.3899	-0.2099	-0.1333	-1.154	1.2437	1.0734	0.4689	1.1146	0.0582	0.4638	0.316	0.5453	0.5152	0.0896	0.3948	0.4833	1.8266	-0.5809	-1.9865	-0.7544	-0.4827	-1.2615	-0.6287	0.2554	0.6207	-1.154	1.2437	-0.5942	1.886	-0.9125	0.5233
0.409	0.408	-0.1907	-0.1614	-0.9665	-0.8996	-0.4952	0.467	1.0827	2.4025	1.0441	0.8998	0.2597	2.2457	1.0941	1.4999	0.2974	0.045	0.492	0.3835	-0.2899	-0.7371	-0.5713	-0.9615	-1.0103	-0.2235	0.1137	0.4108	-0.4952	0.467	-0.0445	0.6171	-0.7824	1.3903
1.3557	0.0416	-0.3196	-0.6494	-0.1416	-0.6892	-1.8417	0.1844	1.0784	0.08	0.4616	0.804	3.4145	1.7172	0.5073	1.3163	0.1465	0.2705	0.1843	1.4685	-0.9487	-0.0877	-0.9776	-1.094	-1.3371	-0.8541	0.0034	0.1734	-1.8417	0.1844	-0.1412	1.5391	-0.0994	2.8179
0.1774	0.1148	-0.27	-0.4056	-0.4226	-0.6626	0.0672	1.4561	0.1945	0.7112	0.4917	0.4112	0.941	1.423	1.1828	1.5343	1.8072	0.1485	0.2427	0.392	-0.4633	-0.2261	-0.1789	-0.599	-0.6192	-0.8985	0.573	0.7984	0.0672	1.4561	0.9234	0.1069	1.5135	-1.1158
0.7085	0.4046	-0.6292	-0.6528	-0.4032	-0.624	0.1106	0.2126	1.2256	0.4065	1.1682	0.8931	1.349	2.1459	0.9406	0.5028	0.434	0.4678	1.5455	1.496	-0.8651	-0.7786	-0.0402	-0.5305	-0.4891	-0.4434	0.4902	-0.8329	0.1106	0.2126	0.876	-1.1731	-1.1396	-0.826
1.497	0.7918	-0.5541	-0.5251	-0.244	-0.2858	0.6767	0.2495	0.4774	0.6623	1.0085	0.6176	0.7234	1.645	0.0317	0.382	3.029	0.1467	2.2529	0.4246	-1.6834	-0.3249	-0.0288	-1.5401	-0.5478	-0.727	-1.899	-0.7226	0.6767	0.2495	0.4626	-0.3607	-0.3956	-0.3056
0.5576	0.0234	-0.6575	-0.4136	-0.326	-0.5764	0.475	-1.7548	2.041	1.0056	0.508	1.3148	0.0785	0.9229	0.8743	0.3814	1.9911	0.3163	0.4592	0.964	-0.7993	-0.5012	-1.2361	-0.8324	-0.801	-0.1504	-0.7584	-1.2632	0.475	-1.7548	-1.296	0.737	-0.6668	1.3035
0.0294	0.5145	-0.4565	-0.641	-0.8613	-0.693	1.8037	-0.3054	1.0676	0.6867	0.3424	0.253	0.226	1.4964	0.6026	0.5871	0.5042	0.3229	0.4183	0.3938	-1.0253	-0.4919	-1.4733	-1.112	-0.6294	-1.1895	-0.3437	-0.2356	1.8037	-0.3054	-0.3486	3.0261	-0.8906	1.2082
2.8599	0.2645	-0.8011	-0.4764	-0.3953	-0.4572	0.1948	-0.6897	0.1521	1.5401	0.2117	0.6571	1.0678	0.1213	0.4245	0.4207	1.2841	3.0693	0.7197	1.8451	-0.1239	-0.8906	-0.709	-0.8119	-0.0991	-0.8165	-0.4639	-0.5942	0.1948	-0.6897	-0.7477	0.5207	-0.9985	0.2472
0.7758	0.5679	-0.7942	-0.2067	-1.0047	-0.2806	1.117	-0.1785	0.5115	0.1924	0.477	0.3095	0.5078	0.1303	1.6767	-0.6304	0.2869	1.446	0.7349	1.3576	-0.2555	0.8231	-1.4434	0.0533	-1.3508	0.2812	-1.986	0.0672	1.117	-0.1785	-0.8574	1.9829	-1.1249	0.6172
0.0473	0.557	-0.1857	-0.7282	-0.5688	-0.5953	1.7887	-0.3295	1.5746	1.4733	1.9504	0.258	0.1048	2.3859	1.1703	-0.9181	0.1175	0.1811	0.1175	0.1925	-1.2392	0.4788	-0.9428	0.7894	-0.7262	1.4232	-0.4075	1.0128	1.7887	-0.3295	-0.1978	1.2354	-0.4223	0.3528
0.6169	1.0743	-0.4475	-0.7488	-0.1351	-0.4881	-0.2988	-0.9106	0.8385	0.8423	0.9806	0.7869	1.0307	1.7129	0.994	-0.7961	0.0122	0.3043	0.1027	0.0315	-0.5513	0.0253	-1.3562	0.0328	-1.2015	0.5369	-1.013	-0.4102	-0.2988	-0.9106	0.2333	0.3575	1.1039	0.8886
0.8328	1.7184	-0.3825	-0.5937	-0.4865	-0.8542	-0.4155	-0.8953	1.0403	0.4475	0.0622	0.5959	0.158	0.3291	-0.9786	-0.1456	3.5019	0.3749	0.8096	0.1599	1.1877	0.2538	0.3067	-0.2194	1.045	0.1091	0.0434	0.9644	-0.4155	-0.8953	2.6417	0.2019	0.6717	-0.8875
2.5822	1.3151	-0.1794	-0.4665	-0.5376	-0.4433	-0.2868	-0.1283	0.7781	0.6736	0.4976	0.2464	0.1133	1.2634	-0.44	-0.6697	0.7013	0.5993	0.4144	2.919	0.4401	1.4598	0.5694	-0.545	0.1044	0.542	0.4165	0.3487	-0.2868	-0.1283	1.1798	1.0944	-0.0831	-0.5872
0.7791	0.1359	-0.6204	-0.5417	-0.5491	-0.4846	-1.3293	-0.1172	1.3876	0.2167	0.4282	0.8981	1.1572	0.3137	-0.723	-0.8957	1.9345	0.9233	1.8245	0.4748	0.2222	1.2489	0.9478	-0.7761	0.3123	0.3645	0.4884	0.8497	-1.3293	-0.1172	0.0949	-0.3838	-0.7729	-0.2409
0.4647	0.2059	-0.5542	-0.6372	-0.7972	-0.4865	-0.9093	-0.6135	0.0343	0.5725	0.9236	1.7856	0.8671	1.3298	-1.0211	-0.2012	0.6578	1.0954	1.5995	0.6772	0.485	0.9149	0.4667	-0.0937	0.0149	0.5723	1.4113	-0.1352	-0.9093	-0.6135	1.663	-0.7049	-0.3897	-0.5281
0.3062	1.4578	-0.4836	-0.3079	-1.2063	-0.8139	-0.331	-0.19	0.9371	0.1021	0.3454	0.127	0.7824	0.6318	-0.7018	-0.9683	0.6857	0.402	0.1599	2.9787	1.4695	3.0807	0.0734	-0.9905	0.9667	0.2823	0.7791	-0.172	-0.331	-0.19	0.3641	-0.2976	-0.4965	-0.9675
0.9513	0.4583	-0.3318	-0.3886	-0.6082	-0.7999	-0.7593	-0.7168	0.7144	0.0547	0.4007	0.108	0.1799	0.6974	-1.0637	-0.1298	1.6029	0.6886	1.764	1.025	0.6592	1.4729	0.558	-0.3942	0.7496	0.1789	0.3642	-0.2775	-0.7593	-0.7168	0.9816	-0.6742	-1.1339	-0.4247
0.7571	1.1605	-0.2515	0.114	-0.8421	1.4087	-1.0645	1.4333	0.8089	0.7496	0.5375	0.5793	1.1792	1.3499	-0.0843	-0.0018	0.2279	1.1301	0.8157	1.4172	0.5757	0.6117	0.4728	-0.0015	1.4215	0.8556	0.9633	-1.6405	-1.0645	1.4333	-1.5313	1.9845	0.9942	0.8663
0.5462	0.3108	-0.1383	1.4624	-0.0916	0.6824	-1.3178	-0.6183	2.202	0.5319	1.0696	0.2526	0.0855	0.7112	-0.9779	-0.6975	0.3668	0.3418	0.1514	0.4941	0.4917	1.4251	1.2878	-0.1358	1.0613	0.6312	-0.4142	-0.9099	-1.3178	-0.6183	-1.3139	0.6496	2.9444	0.6897
1.2322	0.6167	-0.4637	0.4694	-0.68	0.7816	-0.1865	-0.0241	0.1583	1.1203	0.8714	1.237	0.5092	0.9748	-1.0189	-0.6322	0.1038	0.4514	1.125	0.8476	0.1453	0.1556	0.8316	-0.7516	1.1315	-0.057	-0.8199	0.1298	-0.1865	-0.0241	-0.6315	-0.1534	-0.75	0.9574
1.5067	0.0018	-0.5103	0.3376	-0.8072	0.3237	-0.9613	0.8369	0.2962	0.185	0.031	0.308	0.8643	0.4239	-2.1788	-0.4675	0.0946	0.2141	1.4122	2.5485	0.2319	2.4379	0.036	-0.6268	-0.5539	-0.4491	0.2253	0.0434	-0.9613	0.8369	-0.9013	0.0803	-0.4257	0.7132
0.8146	1.0331	-0.7497	0.075	-0.3115	-0.3964	-1.1864	0.3785	1.4991	1.8527	0.9901	0.6215	0.8649	0.5997	-0.2837	-0.0527	0.1871	1.0613	0.5437	0.4097	0.237	0.8209	0.8805	-0.9038	-1.0606	-0.5968	0.7069	0.0573	-1.1864	0.3785	-0.7964	1.6374	-0.3254	1.58
0.5005	1.1504	-0.4881	1.9596	-0.502	-0.2397	-0.6759	-0.9568	7.2768	0.6234	0.5227	1.1821	0.3145	0.6545	-0.376	-2.4442	0.7654	0.2713	0.3715	1.4105	0.8082	0.4241	-0.0251	-0.4261	0.5239	-0.9058	0.9909	0.3781	-0.6759	-0.9568	-0.9161	-0.2014	-0.6283	1.2776
1.4127	0.8013	3.2067	-0.5178	0.1676	0.2728	0.6982	0.8919	0.0034	2.1286	0.4462	0.2198	0.1991	0.4101	-1.3964	-1.6319	2.0263	0.4372	0.4577	0.4282	1.1358	1.1446	-0.3522	-1.5996	0.2138	-0.2739	0.9176	-1.1218	0.6982	0.8919	1.3334	0.4831	0.8633	0.7655
0.4507	0.8212	0.466	-0.4472	0.0686	0.516	-1.1776	0.5568	1.0886	0.6769	0.3026	0.9575	0.0876	0.3906	-0.0215	-0.596	0.8474	0.2021	0.5484	0.704	2.6168	0.0235	-0.9067	-1.665	0.8134	-1.2012	-0.2233	-0.4361	-1.1776	0.5568	2.3033	2.1486	0.7529	1.7432
1.0946	0.8854	2.0476	-0.1435	0.1146	0.8225	-0.2431	0.9791	2.4968	0.2919	0.1172	0.1864	0.2914	0.4217	-0.9365	-1.5089	1.0765	0.411	1.4675	1.2754	2.3264	0.5629	-0.6461	-2.2055	0.8468	-1.2363	-0.8346	-3.7607	-0.2431	0.9791	-0.2201	1.3942	0.7152	0.0135
0.6163	0.7424	0.0696	-0.7565	0.4325	0.1519	0.1075	0.3167	0.4798	0.1884	3.1789	0.5729	0.7759	0.507	-0.7422	-3.5834	1.1859	0.4055	1.0754	3.7452	0.5934	0.4128	-0.3064	-2.33	-1.0714	-0.979	0.0682	-2.117	0.1075	0.3167	-0.7523	0.4563	0.9802	-0.3598
1.4999	0.9321	0.0345	-0.1657	1.3847	0.626	1.0427	1.0804	1.6481	0.4761	0.6456	1.4907	0.5687	0.5195	-0.6262	-2.5301	1.3391	1.6148	0.6519	3.375	1.2165	0.1699	-0.1569	-2.002	-0.5109	-0.8592	0.6208	-1.3938	1.0427	1.0804	-0.09	0.4791	1.4359	-0.441
1.4241	1.5561	0.6466	-0.6783	0.9256	0.4928	-0.1019	0.4677	0.2175	0.6792	0.6621	0.0622	0.5523	1.2973	-0.1296	-2.8126	1.3478	3.0846	0.8886	5.8613	0.0861	0.668	-0.323	-2.0291	-0.3846	-0.8209	1.0398	-1.2967	-0.1019	0.4677	-0.7821	-0.0419	0.0427	0.7075
0.3058	0.344	0.4916	-0.4329	-0.5658	2.1656	1.1931	0.1014	0.7217	0.0071	0.4926	1.0854	0.23	0.9467	-0.6247	-0.5072	0.9393	1.3931	1.1393	1.4986	0.5944	-0.1966	-1.4956	1.0045	-0.3163	0.4969	-0.8636	0.741	1.1931	0.1014	0.4435	-1.269	2.2052	-0.9634
1.1534	1.0591	0.0952	-0.209	-0.0882	0.662	0.5062	-1.0203	0.1348	0.3382	0.19	0.3835	0.7203	1.6094	-1.6406	-1.0097	0.6506	0.7279	0.5625	1.1933	1.6137	-0.2198	-1.4076	0.6197	-1.0114	0.2794	-0.6392	0.6907	0.5062	-1.0203	1.4219	-0.7256	0.5605	-0.7354
1.015	0.5331	0.5152	-0.5852	-0.671	0.4998	0.3883	2.0201	1.01	0.0303	0.4235	0.9037	0.7613	0.1305	-0.3794	-0.7248	0.7956	0.8357	0.1667	1.0821	0.4241	-0.6405	-1.5193	0.3114	-1.043	0.1869	-0.635	-0.7611	0.3883	2.0201	0.8159	0.9759	-0.7272	-0.8637
0.8786	1.1034	0.2011	-0.2479	-0.0437	0.4899	1.6444	-0.5238	0.3852	0.6122	0.1798	0.7574	1.4376	0.2972	-0.0993	-0.7147	0.4331	0.0452	1.3266	0.4356	0.1883	-0.1182	-1.057	0.2656	-0.2557	0.4073	-1.1315	-0.2569	1.6444	-0.5238	1.8523	1.5991	-0.4348	0.6352
0.3729	0.1976	0.2046	-0.1009	-0.6667	-0.4941	-0.1161	0.5652	0.9616	0.228	0.8575	0.1181	0.8371	0.6132	-0.0078	-0.1846	0.3324	0.0085	0.9699	0.8612	1.4829	-0.1499	-0.1897	0.5821	-0.7446	-0.252	-0.7008	1.6004	-0.1161	0.5652	1.2745	2.6042	0.4911	2.2512
0.5534	0.0847	0.2318	-0.6583	-0.5475	-0.7503	-0.0968	0.2158	0.2375	0.3883	0.6044	0.1759	0.1942	0.074	-2.3153	-0.6875	0.4256	1.129	0.4082	1.3102	0.0731	-1.0116	-0.6155	0.1475	-1.2913	-0.685	-0.0448	-0.6444	-0.0968	0.2158	-0.9676	1.2828	-0.82	3.689
1.0614	0.4046	0.1606	-0.1306	-0.4894	-0.2923	0.1639	0.475	0.3837	1.0703	1.0545	0.9941	0.833	0.4806	-2.2927	-1.5293	0.4146	0.0729	2.6924	0.9279	0.5175	-0.9912	-0.7547	0.0106	-1.3896	-0.7678	-0.4853	-0.0655	0.1639	0.475	-1.0416	0.4838	-0.883	1.4712
0.5106	0.075	0.679	-0.4054	-0.4952	-1.0792	-0.5626	0.4271	0.027	1.0278	1.1696	0.0281	1.1383	0.483	-0.3878	-0.84	0.6546	0.0737	0.5454	1.907	-0.031	-1.0882	0.3641	-0.8889	0.0395	0.2151	1.238	0.2544	-0.5626	0.4271	1.941	1.337	0.7329	1.0154
0.522	0.6961	0.4144	-0.7162	-0.173	-0.239	-1.8716	0.5036	0.1277	0.5239	0.6529	1.3115	0.4869	0.2438	-0.6979	-1.7833	2.6557	1.5225	0.5115	2.873	-0.6908	-0.4314	0.8434	-0.3599	0.0888	0.5199	-0.812	0.1719	-1.8716	0.5036	0.4257	1.2033	-0.1591	0.1238
1.4684	0.2645	1.6573	-0.6186	-0.659	-0.2724	-0.7042	0.0201	1.3971	0.3602	0.6898	1.4329	0.605	0.1333	-1.6142	-0.5791	3.5249	1.4072	0.7193	0.7855	-0.7243	-0.7336	0.0437	-0.9213	-0.9634	-1.0496	-0.9404	0.3114	-0.7042	0.0201	-0.5545	0.6607	1.451	1.5184
1.388	0.5745	0.4247	-0.1929	-0.4353	-0.4636	-0.356	1.0518	0.21	0.4002	0.788	1.3947	1.7745	1.6286	-0.2402	-0.3229	0.6347	3.3245	0.0359	1.6753	-1.3136	-1.4342	-0.3362	-0.6055	0.7546	-0.8762	0.9563	0.1029	-0.356	1.0518	-0.8527	0.5086	-0.0759	1.564
0.5854	0.1545	-0.4607	-0.6055	1.8184	-0.4383	-0.6188	0.3024	0.6431	0.1493	0.0685	0.3866	2.2001	0.448	-0.5164	-0.6443	0.7696	0.1107	1.191	0.2623	-0.4754	-1.1098	-0.1184	-0.3822	0.0986	-1.0724	0.7014	0.0335	-0.6188	0.3024	1.4174	1.0071	2.3527	-0.3918
0.8387	0.3974	-0.5011	-0.2638	0.9301	-0.2162	-0.3377	2.4275	0.6838	0.098	0.2684	1.2896	0.0663	0.8258	-0.6028	-0.0533	0.0682	1.4918	1.6325	0.6321	-0.3845	-0.4332	-0.6401	-0.5393	0.1928	-0.9235	-0.2085	0.3405	-0.3377	2.4275	0.5768	1.0081	0.2835	-0.218
0.6236	0.2361	-0.1693	-0.7595	2.5472	-0.9867	-0.366	1.1536	0.182	0.1112	0.5377	0.2882	-0.035	1.0136	-0.2408	-1.0529	0.5692	0.7072	0.0313	0.3567	-0.6934	-0.4881	-0.3283	-0.9157	0.7961	-1.1096	-0.2547	-1.9651	-0.366	1.1536	0.2671	1.3385	-0.1111	-1.0671
0.2077	0.6499	-0.346	-0.4724	1.3943	-0.7192	-0.3855	2.002	0.7937	0.753	0.7195	0.265	-2.0662	0.3959	-0.0593	-0.7114	1.5471	0.2816	0.9556	0.0505	-1.1028	-0.693	-0.1751	-0.4741	-1.0629	-1.2019	0.1325	-0.2993	-0.3855	2.002	-0.4418	0.6694	0.2507	-0.4765
0.8839	0.0872	-0.2361	-0.958	0.6488	-0.507	1.339	0.1584	0.1167	1.4122	0.1033	0.761	-0.0046	0.807	-0.0473	-1.318	0.1604	1.204	0.3786	0.6306	-0.6853	-1.508	-0.3988	-0.8988	-0.9639	-1.4137	0.1031	-0.1386	1.339	0.1584	1.1838	-0.3783	0.492	-0.1935
0.1349	1.3837	-0.547	-0.2284	2.8747	-0.3536	0.9491	0.1011	0.6294	1.2605	0.2744	0.4172	-0.8055	0.8944	-0.8338	-1.2397	0.1576	0.1938	1.1414	2.1155	-0.639	-0.4508	-0.4956	-0.351	-0.8517	-0.2916	0.5709	-0.2807	0.9491	0.1011	1.9851	-0.1019	2.0907	-0.2231
0.3251	0.9666	-0.3062	-0.1202	1.2875	-0.3902	1.6133	0.5749	2.0299	1.2606	0.9	0.4425	-2.1112	1.1022	-0.1215	-0.7628	1.3057	0.3892	0.8749	0.3779	-0.8466	-1.5034	-1.3501	-0.8557	-0.8921	-1.1059	0.8253	-2.0982	1.6133	0.5749	0.7118	-0.3789	-0.266	-0.2222
0.0406	0.258	-0.6879	-0.7573	0.445	-0.641	0.5742	-1.5514	1.1024	0.8791	0.5084	1.1225	-0.0743	-0.74	-0.1984	-1.1353	0.0077	1.8826	0.536	1.6027	-1.4919	-0.414	-2.0169	-1.8859	-1.0332	-0.8689	-1.327	-1.6664	0.5742	-1.5514	0.9798	0.8776	-0.7508	0.4499
1.8287	0.7931	-0.7699	-0.4889	0.471	-0.4488	0.8216	-1.073	0.4939	0.555	1.1329	0.3349	-0.9776	-1.5682	-0.2603	-0.4709	0.4179	0.4022	1.5156	0.1427	-1.7826	-0.4677	-0.5512	-0.774	-1.2473	-1.1482	-0.7569	-0.1403	0.8216	-1.073	0.6042	1.872	-0.5613	1.9115
0.4254	0.7106	-0.7346	-0.5962	0.3913	-0.3707	0.1974	-0.4886	1.1479	0.4369	0.4756	0.2109	-0.8371	-0.5429	-0.7048	-2.1302	0.2191	0.0062	1.4186	0.8823	-0.5006	-0.0671	-0.8335	-1.0091	-0.3656	-1.0119	-1.0688	-0.1501	0.1974	-0.4886	-0.5112	0.869	0.3258	-0.7205
0.0936	0.5582	-0.8295	-0.465	0.1871	-0.578	0.1534	-0.5497	1.2918	0.3692	0.6785	0.0936	-0.7991	-1.6051	-0.8324	-3.1333	0.3585	0.7264	0.2147	3.684	-1.4774	-0.5071	-1.5035	-2.0823	-0.8402	-1.3459	-2.4547	-1.461	0.1534	-0.5497	-0.269	0.8316	-0.8531	-0.7518
0.6727	0.5096	-0.1913	-0.4147	1.6705	-0.8852	-0.8307	-0.0756	0.272	0.1316	0.1614	1.6143	-0.1689	-0.2138	-0.5483	0.481	1.8529	0.6426	0.1379	-2.324	-0.0484	0.0291	-1.7355	0.2147	-1.1455	0.8528	-0.2049	0.242	-0.8307	-0.0756	0.3367	-0.518	-0.6148	0.0959
0.8205	0.3173	-0.4802	-0.2596	2.1979	-0.1278	-1.2191	-1.0062	0.3157	0.3094	0.2634	0.1107	-0.1777	-0.1468	-1.6625	0.0847	1.4251	0.4312	1.7878	-1.3128	-0.6721	2.164	-0.6854	1.2393	-0.9777	1.2355	-1.8871	1.0715	-1.2191	-1.0062	0.5966	-0.5741	-1.0792	0.9418
1.197	1.3948	-0.5968	-0.4116	2.5123	-0.4067	-0.2769	-0.3226	1.0807	1.2761	0.6707	0.7742	-0.1008	-0.4851	-2.0904	0.2758	0.7399	0.1052	1.1539	-0.9366	-0.5126	1.5157	-0.5615	0.0816	-0.8743	0.6647	-0.1864	0.7352	-0.2769	-0.3226	-1.7304	-0.6661	0.3816	-0.7087
0.7283	1.7023	-0.6185	-0.3086	0.1424	-0.0281	-0.3292	-0.0457	0.3809	0.3138	0.3279	0.2053	-1.3189	-0.1531	-1.257	0.5118	0.9018	0.3104	0.3388	-0.8104	-2.3018	2.2259	-0.7421	0.4984	-0.9691	1.0426	-0.6118	0.8385	-0.3292	-0.0457	-0.435	-0.2063	0.5079	-0.3052
2.0201	0.0212	-0.4785	-0.4164	0.94	-0.5178	-0.0693	0.0353	1.8679	0.4337	0.607	0.2801	-1.2956	-0.9514	-0.3221	0.0396	1.0243	0.8399	1.4501	-0.2761	-0.1868	0.2912	-0.453	0.3479	-0.8653	0.0287	-0.5627	1.4044	-0.0693	0.0353	-0.7594	0.795	-0.976	0.5021
2.0997	0.4129	-0.5247	-0.4844	0.9879	-0.5752	-0.5684	0.1464	0.1452	1.379	1.7227	0.191	-0.6499	-0.1512	-2.5349	0.1234	0.6526	0.7202	1.2983	-0.7428	-1.1379	0.6237	-0.4814	0.2911	-0.9286	1.0437	-1.0635	1.1752	-0.5684	0.1464	-1.1374	0.6479	-0.8539	0.8162
0.2557	1.0691	-1.0697	-0.5233	0.9471	-0.0411	-0.1324	0.3053	1.0484	0.0863	0.9697	0.2816	-1.5659	-0.9051	-1.5529	0.7241	0.7001	0.7339	0.9337	-0.4227	-0.4738	0.2632	-1.5612	0.1622	-0.8319	0.9487	-1.6112	0.4672	-0.1324	0.3053	-0.8784	1.611	-0.6599	0.2805
0.5305	0.1359	-0.4109	-0.6282	-0.4088	-0.8588	0.5287	0.5682	0.7389	0.6395	0.464	0.4891	-0.3326	-0.926	-2.2762	1.2825	0.998	0.2791	0.6839	-0.6474	-0.234	0.7736	-0.6896	1.3403	-0.0163	2.1965	-0.362	0.7736	0.5287	0.5682	1.4232	1.1455	-0.3577	-0.6037
0.4673	0.0906	-0.0973	-0.8742	-0.0108	-1.0618	0.0931	2.365	0.8255	0.6667	0.6639	0.0565	-0.5925	-0.6234	-1.2481	1.2434	0.8062	0.4446	0.0549	-0.3972	-0.0909	0.5476	-0.058	0.4092	-0.001	0.7769	-0.0531	0.2565	0.0931	2.365	-0.2256	1.997	0.4644	-0.3528
0.23	1.497	-0.5781	-0.2999	-0.8572	-0.5158	1.292	0.9531	0.0491	0.2023	0.1009	0.8252	-1.5287	-0.223	-0.8728	0.7203	0.1073	0.1509	1.5225	-0.7315	-0.0818	0.7009	-1.1367	0.1702	-1.2735	0.0434	-0.1884	0.8133	1.292	0.9531	-0.155	-0.047	-0.3755	1.7267
0.6939	0.9258	-0.4692	-0.1193	-0.3067	-0.417	0.2949	-0.5184	0.0917	0.4163	1.1613	0.1303	-0.1117	-0.1743	-2.5322	1.2624	4.4646	0.1576	1.6434	-0.4868	-0.2357	0.9342	-1.2611	1.707	-1.4546	2.013	-1.7839	1.238	0.2949	-0.5184	-1.3085	0.2321	-1.2266	0.2914
0.2101	0.8138	-0.5539	-0.4315	-0.0191	-0.2344	-1.1344	-1.4188	1.1804	0.6073	0.1114	0.8066	-0.4985	-0.0077	-3.7814	0.3027	1.5598	0.6327	4.1112	-0.5271	-1.0662	2.3795	-1.3089	1.2775	-1.1336	2.0019	-3.7948	1.2735	-1.1344	-1.4188	1.1255	0.2436	0.7454	1.6654
0.1721	0.8068	-0.4394	-0.701	-0.5498	-0.8891	-0.4479	-0.5809	1.9265	1.2322	0.5357	0.0426	-1.3683	-0.6511	-2.4139	0.0797	0.2679	0.4001	0.1815	-1.0494	-0.0419	0.4859	-1.5264	1.1265	-1.2853	1.613	-1.7814	0.7663	-0.4479	-0.5809	0.1761	1.1222	0.6121	0.7902
0.412	0.5578	-0.4742	-0.6329	-0.4707	-1.3598	-0.1819	-0.0353	3.5341	1.199	0.1636	0.4345	-2.0659	-0.9517	-2.9596	0.9815	1.0589	0.0758	1.6362	-0.2813	-1.4488	0.7181	-2.3405	0.8219	-1.3371	1.8085	-3.9308	1.0782	-0.1819	-0.0353	0.1008	0.4182	-0.8145	-0.3929
3.7197	1.2249	-0.4081	-0.4572	-0.7575	-0.9744	-1.2756	-0.8	0.413	0.4082	0.4705	0.6082	-0.5067	-1.5904	-1.9684	1.0795	1.5628	0.089	0.7652	-1.2463	-0.5391	1.1379	-0.9867	1.6732	-0.2929	2.1545	-0.6485	0.2792	-1.2756	-0.8	1.4527	0.3324	-0.2282	-0.3073
0.5332	1.5248	-0.0375	-0.3764	-0.7316	-0.5363	0.0197	-1.0646	0.5644	0.0006	0.77	0.1321	-0.3732	-0.738	-0.1045	0.3174	2.1991	0.521	1.1295	-1.6574	-0.3233	2.2561	-1.6513	1.3176	-1.1874	1.6812	-0.1284	0.5752	0.0197	-1.0646	0.3564	-0.2761	0.4525	1.4545
0.0596	0.0331	-0.438	-0.6049	-0.0449	-0.5088	0.1252	-0.5502	0.185	0.2401	0.7791	0.2241	-0.708	-0.2416	-1.6159	1.2309	0.0856	0.2334	3.2059	-0.9236	-1.7368	1.1455	-1.771	0.9016	-0.848	1.2876	-1.9275	1.2991	0.1252	-0.5502	0.5753	-0.41	1.6164	-0.0848
0.3084	1.6604	-0.5628	-0.4656	-0.6094	-0.5902	1.065	-0.9648	1.3441	0.4707	0.0699	0.4972	-0.6627	-1.3047	0.2422	1.236	0.4449	0.2452	-0.4563	-0.0766	0.6693	0.9939	0.4343	1.5062	0.5526	1.8494	0.9135	0.3366	1.065	-0.9648	0.1055	-0.9935	-0.4615	-0.6499
0.7013	0.1197	-0.7352	-0.5135	-0.5123	-0.7164	1.0273	-0.5804	0.9294	0.4775	0.6871	0.5584	-0.8353	-0.4545	0.3831	1.1728	0.5055	0.0077	-1.3685	-0.7614	0.6001	0.1868	1.1932	0.8556	1.2923	0.9527	0.1004	0.1977	1.0273	-0.5804	0.245	-0.1777	-1.0205	-0.5656
0.2579	0.0037	-0.8014	-0.6713	-0.7686	-0.4739	0.0541	-1.1187	0.009	0.6267	0.0095	0.2255	-0.886	-1.0954	0.0594	1.5021	0.4128	0.6302	-1.0756	-0.0998	0.9449	0.4465	0.8777	0.7504	0.8114	1.7609	0.7726	0.4567	0.0541	-1.1187	0.0197	-0.7956	-0.6933	-0.6233
0.0725	-0.4228	-0.7338	2.0437	-0.6913	0.3942	0.5777	0.6274	2.0675	0.4119	0.2919	0.2618	-0.9428	-0.3082	0.4155	0.2413	0.3588	0.7101	-1.4333	-1.6516	0.9232	0.175	0.9203	0.2914	0.8556	-0.7585	1.2617	0.8452	0.5777	0.6274	0.2072	1.8198	-0.724	0.9818
1.024	-0.1255	-0.7599	0.4584	-1.0491	1.2842	0.7045	0.1699	0.5603	2.2297	0.2243	0.1043	-1.5994	-0.7845	0.5178	0.319	0.0386	0.3067	-0.8282	-0.1354	1.322	0.0871	0.3633	1.1801	1.3951	-0.4826	0.2156	0.6947	0.7045	0.1699	0.4569	0.4189	-0.5792	-0.0073
0.9434	-0.6752	-0.7443	1.7815	-0.9411	-0.4045	1.3825	0.0133	0.0233	0.3456	0.4161	0.4597	-0.0173	-0.7117	0.5378	0.2878	0.0346	1.0649	-1.3685	-0.8393	1.7737	0.2578	1.7314	0.0691	1.9099	-0.5852	1.3229	0.1689	1.3825	0.0133	-1.7159	1.9897	0.885	3.3102
1.5946	-0.1294	-0.4493	-0.5036	-0.5075	0.3755	0.3055	0.0818	0.4674	0.617	0.0778	0.3673	-0.9568	-0.0817	0.7507	0.9161	0.0871	0.0491	-0.8344	-0.7666	2.1139	0.1515	1.1662	0.151	1.4794	-0.1333	1.4869	0.8245	0.3055	0.0818	-0.8458	2.0786	0.3441	1.3053
0.7579	-0.0942	-0.6458	-0.5504	-0.9173	2.5152	0.1447	1.6183	0.933	0.0293	0.1256	0.0479	-0.0259	-1.0041	0.9997	1.2938	0.2941	0.3882	-1.3066	-0.4351	1.8765	1.0227	1.4829	0.218	1.1222	-1.0671	1.2872	-1.0876	0.1447	1.6183	-0.7669	1.4025	1.373	-0.3455
1.0497	-0.1626	-0.6092	-0.9188	-0.5227	0.1601	0.1257	1.3282	0.263	0.6725	0.1209	0.5865	-0.6473	-0.0383	0.8572	0.0897	1.1647	0.1559	-0.9138	-0.325	1.957	1.0939	0.0011	-0.1542	0.6752	0.2428	1.3856	1.0501	0.1257	1.3282	-0.8771	2.4823	0.3906	-0.3382
3.3562	-0.2581	-0.6475	-0.6564	-0.4843	1.9878	0.7788	1.6003	0.5368	0.2828	0.3741	0.9013	-0.9901	-1.8737	0.823	0.4251	0.328	0.7613	-1.0291	-0.6066	0.8217	1.127	1.6714	-0.2896	0.9764	0.5255	1.6707	0.3826	0.7788	1.6003	-0.5228	-0.3074	-0.6565	0.0149
0.3025	-0.555	-0.9735	-0.2571	-0.7277	0.3609	0.303	-0.4073	0.8331	0.8014	0.3408	0.1434	-0.2506	-0.0011	0.3295	0.306	0.5965	0.6244	-0.234	-1.0309	2.0712	1.4074	2.0078	-0.4338	1.7264	0.8351	0.9909	1.1521	0.303	-0.4073	-1.6581	0.4559	-0.7025	0.6588
1.301	-0.313	-0.9232	-0.0239	-0.8748	0.1383	0.5984	-0.2651	0.9062	0.4015	0.9647	0.1644	-0.1239	-1.0673	0.2676	0.6919	0.282	0.5692	-1.2912	-0.2787	0.5232	0.7528	0.7401	-0.4646	0.7003	0.1286	1.0877	-0.3711	0.5984	-0.2651	-1.242	-0.1526	-1.1778	-0.0254
0.0048	-0.2001	-0.7487	-0.5621	-0.6649	0.5393	-1.4402	0.1868	0.4574	0.4044	0.5529	1.0683	0	-0.4238	1.1664	0.5579	0.3652	0.4733	-0.9734	-1.9148	0.388	1.4176	0.0836	-0.8138	0.4028	0.4626	0.9846	-0.8551	-1.4402	0.1868	0.218	2.1318	0.1895	1.5792
0.3414	-0.2444	-0.2351	-0.6483	-0.5143	0.1524	-0.1544	0.1304	1.2672	0.6254	0.5263	0.6907	-0.8609	-0.355	0.2457	0.1778	0.4671	0.1998	-2.4934	-1.0918	1.9478	1.0464	0.8938	-0.6718	1.0514	-0.7001	1.5821	0.2214	-0.1544	0.1304	0.7529	0.6315	2.1796	-0.2277
0.1942	-1.1632	-0.519	-0.2816	-0.386	2.3523	-0.2879	0.8211	1.0764	0.7955	1.0004	1.1991	-0.8878	-0.0745	0.7722	0.7652	0.7065	0.1846	-0.2154	-1.638	1.8648	0.5992	1.2088	-0.5713	0.8624	-0.1617	1.2715	0.0818	-0.2879	0.8211	0.7417	-0.4018	-0.0076	0.3878
2.1208	-1.2574	-0.6188	-0.558	-0.1569	1.0362	-0.538	-0.3266	0.1083	0.1693	1.4936	0.0715	-0.6313	-1.1417	0.8802	0.1355	0.1997	0.6528	-0.9905	-0.4262	1.3606	0.0243	0.0199	-0.9034	0.8239	-0.8785	0.6208	0.798	-0.538	-0.3266	0.1079	0.2214	-1.0812	0.0065
0.6527	-0.4168	-0.2417	-0.5105	-0.3965	0.5564	-1.2856	-0.655	0.3894	0.6539	-0.8697	0.8833	-1.5058	-1.4316	1.3139	1.5458	0.2279	1.0992	-0.2777	-1.0156	0.2173	0.4801	1.7938	-0.9355	2.2075	-0.8602	0.2943	0.498	-1.2856	-0.655	-1.0784	0.7264	0.8726	1.395
0.7367	-0.1871	-0.5649	-0.2739	-0.716	-0.6046	-1.4058	0.7655	0.64	0.4682	-0.7156	0.4538	-0.7727	-0.0213	0.2201	0.8208	1.0668	0.1372	-0.8363	-1.0539	1.0215	1.3627	1.3894	-0.638	1.7537	-0.1525	-1.0201	0.9109	-1.4058	0.7655	-0.9312	0.5829	0.5504	1.7451
1.0518	-0.4454	-0.8681	-0.4752	-0.5297	-0.3764	-1.6408	0.0823	0.9145	1.2314	-0.3298	0.2211	-0.8724	-0.711	1.3369	0.9906	0.6989	2.2102	-0.4185	-0.7893	1.4317	0.4139	1.2202	-0.8696	1.529	-0.6961	-0.4046	0.5327	-1.6408	0.0823	-0.1613	0.8418	0.2549	0.7384
0.4055	-0.0632	-0.5668	-0.6772	-0.9342	-0.4616	-1.2791	0.0394	0.098	1.4225	-0.0628	0.223	-0.8534	-0.0501	1.3213	1.9068	1.3305	0.4452	-0.9134	-0.0906	2.7555	1.1976	2.1675	-1.0352	2.1662	-0.761	-0.1738	0.7708	-1.2791	0.0394	-0.1443	1.0574	1.085	1.2825
0.3358	-0.9079	-0.4498	-0.8417	-0.3941	-0.3412	-1.1969	0.6242	1.2447	0.5394	-1.0801	0.4845	-1.2311	-0.8767	0.3185	0.5914	2.8809	0.6427	-0.047	-0.1764	0.653	1.4079	0.9628	-0.2067	-0.3527	-1.424	0.4357	-0.0214	-1.1969	0.6242	-0.798	1.3859	1.434	0.0842
0.4032	-0.8351	-0.3462	-0.3995	-0.1546	-0.6843	-1.3604	0.7297	0.4924	0.7816	-1.3894	0.8425	-0.3858	-0.7431	1.7188	0.7366	0.4761	2.0296	-1.3272	-1.8729	0.2837	0.8573	1.1362	-1.5785	-0.1879	-0.562	1.0418	-0.0798	-1.3604	0.7297	-1.1253	2.2213	0.4472	2.1736
2.7008	-0.1196	-0.2268	-0.4391	-0.8811	-0.4664	-0.9228	0.2392	0.1955	0.3436	-0.2132	1.2292	-1.9646	-0.258	0.972	0.7503	0.3646	1.0641	-1.064	-0.5357	0.2036	0.4417	0.6778	-1.5262	-0.0712	-1.3139	1.3234	-0.1999	-0.9228	0.2392	-0.7439	0.555	0.2887	0.2005
0.1071	-0.4605	-0.466	-0.1604	-0.652	-0.2393	-0.1866	1.1214	0.9952	0.7267	-0.8758	0.9671	-1.1375	-0.8715	0.9371	0.3681	0.2659	0.097	-0.0494	-0.8577	0.1364	-0.1929	0.1624	0.4251	-0.9645	0.2801	1.2934	1.2932	-0.1866	1.1214	-0.9034	0.8298	-1.2578	0.4132
0.7121	-0.0506	-0.6499	-0.2968	-0.6158	-0.4308	-0.2828	0.6643	0.515	0.5666	-1.0878	0.6873	-2.0884	-0.965	0.6682	0.6035	0.3554	2.5412	-0.201	-0.4421	1.2717	-0.3172	0.6432	0.5982	-0.7504	1.153	0.2919	1.1303	-0.2828	0.6643	-1.3474	2.9651	-0.9489	-0.5415
0.7983	-0.1476	-0.4485	-0.5853	-0.4625	-0.528	-0.5792	0.604	0.6277	0.4711	-1.3874	0.3389	-0.5166	-0.2974	0.5886	0.6694	0.9454	0.0625	-1.0836	-0.9671	0.9452	-0.3548	-0.9258	2.7215	0.1125	2.1598	0.5021	-0.126	-0.5792	0.604	-0.6996	0.5833	-0.648	-0.6578
0.5579	-2.5295	-0.8238	-0.4672	-0.6455	-0.9283	-0.419	6.2916	0.1348	0.9271	-0.5501	0.3986	-0.3814	-0.0239	0.4256	0.1282	0.809	1.0858	-0.6321	-0.1266	1.9418	-0.6621	-0.1888	0.2485	1.0564	-1.3775	0.0898	0.8354	-0.419	6.2916	-0.5676	-0.9949	-0.8156	0.1645
0.617	-1.7694	-0.5552	-0.6055	-0.1978	-0.367	-0.4325	0.4725	0.551	0.0275	-1.2612	0.0867	-0.6761	-0.7774	0.1448	1.0296	0.5173	0.3359	-1.0523	-0.0334	1.3452	-0.6054	-0.0402	-0.0774	0.8087	-0.3509	-0.9821	0.7126	-0.4325	0.4725	-0.6105	-0.5604	-0.5321	0.5359
2.4563	-0.1604	-0.8282	-0.6764	-0.8307	-0.7352	-0.9313	0.8055	1.4403	0.2741	-1.1953	0.3309	-0.1809	-0.0711	0.0023	0.7626	1.3857	0.2531	-1.7042	-0.9683	0.179	-0.0081	-0.5999	-0.4043	0.8704	-0.0527	-0.3817	-0.0067	-0.9313	0.8055	-0.7182	-1.0541	-0.5494	-0.3392
0.2771	-0.3555	-0.6402	-0.2432	-0.9813	-0.2983	-0.8744	1.4296	0.1807	1.0714	-0.929	0.2397	-0.4161	-1.1804	0.1799	0.3817	0.4303	1.3586	-1.2317	-0.4797	0.5234	-1.0321	-0.0705	-0.9508	1.0671	-0.6071	-0.4913	-0.5755	-0.8744	1.4296	-0.4362	-0.6635	-0.7246	-0.7215
0.9966	-1.0545	-0.459	-0.5677	-0.9903	-0.9029	-1.0845	0.2351	1.2925	0.1973	-0.9065	0.4372	-0.5699	-0.3274	0.7926	0.4672	0.4798	0.6314	-0.4627	-1.1391	0.0929	-0.2454	-0.4048	-0.017	-1.2818	-1.2762	0.7791	-3.0863	-1.0845	0.2351	-0.7512	-0.2899	-0.5967	-0.413
0.2135	-0.2228	-0.7569	-0.4288	-0.6211	-0.5643	-0.4845	-0.2036	4.5201	0.6225	-1.1596	0.72	-1.0055	-0.1714	0.6212	0.6831	0.9538	0.2434	-0.3179	-1.2272	0.5413	-0.068	-0.8747	-0.984	-0.2729	-0.6931	0.0481	-0.9887	-0.4845	-0.2036	-0.3715	0.906	-0.9833	0.1211
0.1164	-0.5224	-0.1979	-0.6225	-0.7383	-0.8191	-1.1002	-0.9745	0.2141	0.8925	-1.4998	1.4862	-0.5814	-1.1296	1.1502	0.9113	1.5642	0.851	-0.6125	-0.8433	1.2092	-1.0148	-0.3988	-0.7863	-0.4198	-0.2621	0.922	-0.4288	-1.1002	-0.9745	-1.2781	-0.995	-0.383	0.8265
1.0843	-1.1567	-0.7398	-0.5565	-0.1394	-0.7165	-0.359	-0.7415	0.1043	0.2399	-1.5829	0.3451	-1.0334	-0.2433	0.2542	0.5083	0.3854	0.9471	-0.374	-0.3916	1.003	-0.3617	-0.471	-0.1092	-0.0969	-1.1185	0.0923	-0.5408	-0.359	-0.7415	-0.5235	-0.7972	-0.8078	-0.4109
1.4084	-0.0552	-0.5254	-0.081	-1.0776	-0.263	-0.4988	0.3613	0.9446	0.0662	-1.175	1.0109	-1.2253	-0.1497	0.8852	0.4006	1.7257	0.8315	-0.8271	-1.7252	0.8532	-0.6938	-0.1194	-1.7951	-0.1357	-1.3141	0.6274	-2.6399	-0.4988	0.3613	-0.8972	1.8187	-0.4334	0.8507
-1.1765	-0.4018	0.7755	-0.5868	0.2131	-0.5371	0.2872	0.2964	0.5091	0.573	-0.5707	0.4099	-0.9947	-0.086	1.3694	-0.8116	1.3136	0.0826	-0.3064	-0.0287	0.0563	2.0335	-0.6039	0.1527	-0.6606	0.9875	0.5404	0.8895	0.2872	0.2964	-0.0707	0.0151	-0.0004	3.6532
-0.4507	-0.3122	1.3479	-0.6664	3.5619	-0.2746	0.2662	0.0268	1.3655	1.27	-0.797	1.1606	-2.3045	-0.5873	0.068	-1.6851	0.4482	0.4586	-0.874	-0.7061	0.0531	0.6706	-0.6694	0.3497	-0.7846	0.6798	0.3156	0.7728	0.2662	0.0268	1.3605	1.8653	-0.8122	1.2801
-0.1347	-0.1623	0.5431	-0.1676	1.8699	-0.5036	1.2	1.2591	0.5966	0.5416	-0.6255	0.0584	-0.5364	-0.4104	0.4065	-0.9064	0.487	0.2807	-1.0145	-0.5221	0.3094	2.4451	-0.8807	0.0967	-0.3426	1.3221	0.6404	1.1656	1.2	1.2591	2.3095	2.6244	-0.308	1.1233
-0.8009	-0.3435	2.0859	-0.5434	0.3679	-0.8845	-0.8875	1.8722	0.2449	0.3588	-1.2649	0.4141	-1.1622	-0.9498	0.8402	-0.6134	0.3392	1.2745	-0.6584	-1.3581	0.7462	0.5617	-0.9254	1.1024	-1.0378	0.7415	0.2501	0.2242	-0.8875	1.8722	0.5041	0.0294	-0.495	-0.7854
-0.8533	-1.3962	0.0112	-0.4095	-0.2132	-0.7542	1.6514	2.0113	0.8418	1.473	-0.6178	0.1199	-0.9144	-0.4885	0.1459	-1.6121	0.3402	0.0622	-1.0091	-0.1621	0.7186	0.7993	-0.8793	1.2256	-0.1126	1.4801	0.2063	0.6662	1.6514	2.0113	1.2073	-0.128	0.2828	-1.1613
-0.3576	-0.7796	1.0716	-0.8182	-0.9155	-0.5549	-0.9418	1.0687	1.042	0.9632	-1.2164	0.0396	-0.6524	-0.3206	0.0897	-0.2593	0.8495	0.2696	-1.7452	-0.1773	0.9009	1.0267	-1.0429	1.3921	-1.2353	2.0763	-1.3911	0.7183	-0.9418	1.0687	-1.6106	-1.7307	1.4442	-0.3198
-0.8876	-0.4724	2.3137	-0.3382	-0.0475	-0.8996	0.2877	-0.1234	0.4554	1.3712	-1.4458	0.2102	-1.1049	-1.5388	0.264	-0.2067	3.72	0.7752	-0.7294	-0.8245	0.3473	0.2772	-0.2764	1.5655	-0.3715	0.9574	-0.152	1.052	0.2877	-0.1234	0.1166	0.5168	0.6319	1.3165
-0.1694	-0.461	0.854	-0.6445	-0.8961	-0.7005	-1.1336	-0.016	1.8597	1.6034	-1.2571	0.7053	-0.0798	-0.5978	0.9504	-0.0999	0.0231	0.3505	-0.0583	-1.1363	0.7272	1.1767	-0.531	1.2557	-0.7704	1.5831	-0.5687	0.9552	-1.1336	-0.016	0.6424	0.8731	0.3285	-0.6539
-0.128	-0.1902	3.9853	-0.5484	-0.7439	-0.3627	-0.0717	-1.1592	0.8055	2.4893	-1.2503	0.1474	-0.0467	-0.4879	0.3692	-0.446	3.4112	0.0599	-0.3808	-0.6274	0.5152	0.1594	-0.8708	0.4102	-1.3374	-1.1697	-3.8553	0.9175	-0.0717	-1.1592	-0.9962	0.4802	0.0746	-0.163
-0.4702	-0.3781	-0.6531	-0.6297	0.0346	-0.4515	0.4898	-1.0974	2.0635	0.3105	-0.871	0.0934	-0.6301	-0.1104	0.4659	-1.253	0.3121	0.373	-0.5557	-0.705	0.6142	0.2611	-0.9875	0.428	-1.3165	-1.0208	-3.8207	1.0102	0.4898	-1.0974	0.8373	0.2667	1.232	-0.9844
-2.2502	-0.1685	-0.4278	-0.4097	1.5604	-0.1995	1.116	-0.4808	0.264	1.4515	-0.0252	1.903	-0.7726	-0.5458	0.5539	-0.1099	0.5257	0.4259	-0.5548	-0.0261	0.9979	1.8484	-1.5858	-0.6118	-1.0616	0.6384	-1.9938	0.6947	1.116	-0.4808	-0.3454	-0.713	-0.8316	0.0033
-0.0718	-0.1176	-0.71	-0.5249	0.0222	-0.8068	1.4983	-0.7949	0.1822	0.3083	-0.206	0.5805	-0.446	-0.2425	0.0385	-0.2384	0.246	0.2023	-0.3942	-1.0565	-0.9949	0.8656	1.0421	-0.4212	2.065	0.3838	0.6765	-0.1389	1.4983	-0.7949	-0.575	-0.6284	1.3224	0.7435
-1.04	-0.156	-0.5776	-0.2468	0.5363	-0.494	0.3559	-0.1316	0.1145	0.7277	-1.0612	0.196	-1.2387	-0.9035	0.237	-0.6821	0.9294	0.9417	-2.6987	-2.0005	-0.5313	0.735	0.496	-0.4444	0.4387	-0.29	0.5575	0.2472	0.3559	-0.1316	-0.4279	-0.3181	-1.2959	-0.2321
-0.5449	-0.08	-0.0624	0.0591	-0.8435	0.0315	0.3769	1.1793	0.8235	0.2679	-1.1464	0.5702	-0.7778	-1.581	0.0171	-0.5015	0.9561	0.6783	-0.2416	-0.5051	-0.1391	0.3239	2.1999	-0.1956	2.6657	-0.4322	-0.8225	1.0638	0.3769	1.1793	2.2734	0.4292	1.6623	1.3598
-0.1763	-0.7385	-0.7539	0.3662	-0.8711	2.4506	1.6578	0.8875	0.3185	0.7596	-1.2442	0.0123	-0.6358	-1.5195	0.5152	-1.1493	1.2444	0.7852	-0.0785	-1.1271	-0.0514	0.659	1.7878	-0.7774	2.1314	-0.2194	-1.3933	0.2005	1.6578	0.8875	0.0502	-1.0308	-0.5297	0.0237
-1.3847	-0.1555	-0.6287	0.2203	-0.7434	0.9349	2.075	1.2387	0.5472	0.1299	-0.241	0.4863	-1.0389	-0.6339	1.151	-0.6604	0.2789	0.0658	-1.128	-0.1782	-0.1742	0.3959	1.5427	-0.9687	1.8794	-0.7529	-0.4223	-0.3967	2.075	1.2387	-0.3822	-0.2929	1.775	0.3393
-0.6697	-0.8286	-0.4036	0.9883	-0.9525	0.1438	0.1741	2.1921	0.4073	0.6397	-0.9153	-0.1149	-2.1168	-0.782	0.6782	-0.6193	0.7244	0.0697	-0.0681	-0.0164	-0.1578	0.8683	1.3805	-1.4212	-0.3758	-1.0565	0.3539	-0.5624	0.1741	2.1921	-1.047	-0.2191	0.1831	0.0068
-0.0947	-1.0169	-0.6953	4.2348	-0.7054	1.2586	-0.4308	1.9026	0.2699	1.1486	-0.5625	-0.6101	-0.614	-0.269	1.0704	-1.1094	0.0412	0.3545	-0.5058	-0.7912	-0.8701	2.8418	1.8056	-1.2875	-0.9258	-0.9023	0.6804	-0.5276	-0.4308	1.9026	0.9734	-0.0993	0.5483	-0.0676
-0.766	-1.1215	-0.4116	0.3984	-0.7019	-1.0151	-0.7011	3.0893	0.4061	0.0041	-0.2214	-0.5229	-0.3487	-0.2157	0.9215	-1.9776	0.0517	0.7841	-0.1199	-0.1883	-1.2566	1.3818	1.2753	-2.0301	-0.719	-0.7243	0.4395	-0.9084	-0.7011	3.0893	1.0852	3.208	4.4535	2.867
-0.3551	-1.2308	-0.4448	0.125	-0.9103	-0.6757	-0.517	-0.6975	0.0975	0.0683	-0.3942	-1.0768	-0.648	-0.7761	1.0181	-1.7964	0.1148	1.0383	-0.6492	-0.4212	-0.6005	-1.3644	2.7487	0.973	-0.0154	-1.1869	0.8872	0.8096	-0.517	-0.6975	0.4212	-0.1476	-0.7602	-1.1104
-0.4461	-0.2224	-0.1213	0.1661	-0.7191	-0.3353	-0.354	0.2576	0.2575	-0.0205	-1.061	-0.1949	-0.954	1.0905	1.5389	-0.4589	0.5442	0.1313	-0.5345	-1.9794	-0.0633	-0.7543	0.4026	-0.3326	-0.4017	-0.9472	0.7504	0.0918	-0.354	0.2576	-0.9694	0.0298	0.3506	2.9766
-0.6536	-1.0109	-0.6615	0.3955	-0.6757	-0.9153	-0.4425	0.4677	2.1219	-0.1254	-0.7163	-0.0854	-1.5278	0.2146	0.6808	-0.3473	3.3212	0.1937	-0.216	-0.0295	-0.0167	-0.7475	0.6442	-0.4465	-1.1359	-1.0202	0.7305	0.2677	-0.4425	0.4677	-0.0715	1.5467	1.5171	-0.8126
-0.0178	-0.1511	-0.2163	2.9957	-0.7183	-0.1498	-0.7756	-1.3043	0.0747	-0.7624	-0.9161	-0.9827	-0.3545	0.2855	0.9905	-0.8178	0.6142	0.102	-0.4629	-1.3545	-1.3569	-0.5173	0.4226	-1.3478	-1.0882	-0.9434	0.43	-0.6392	-0.7756	-1.3043	-0.2992	-0.9609	-0.7588	1.4018
-0.1571	-0.1066	-0.4389	-0.5276	-0.6234	0.1165	0.0987	1.6338	0.2124	-0.0663	-0.7649	-0.3748	-0.3735	0.5479	0.5683	-0.1264	3.4497	0.7507	-0.5837	-0.1132	-1.1335	-0.9602	0.0293	-0.5558	-1.1361	-1.1186	-0.3748	-0.1642	0.0987	1.6338	1.8693	2.5409	0.7167	1.8605
-0.6876	-0.656	-0.7514	-0.4441	-0.5987	0.0708	1.4166	0.7705	0.3302	-0.5199	-0.3736	-1.1509	-1.5804	0.3027	0.1924	-0.1499	2.0841	3.7407	-0.6796	-1.874	-0.2286	-0.4202	0.6296	-1.1268	-0.6307	-0.6883	-0.3422	-0.5441	1.4166	0.7705	0.6086	1.9493	-0.419	-0.5951
-0.2857	-0.4715	-0.4135	-0.4876	-0.5709	2.285	0.7602	0.5564	4.1972	-0.0745	-1.0639	-0.1424	-2.3366	0.7084	0.0206	-2.6489	3.5688	0.4532	-0.4523	-1.4227	-0.9242	-0.0901	1.5074	-0.7453	-1.1705	-1.3659	-2.7055	-1.1547	0.7602	0.5564	1.5606	0.8502	-0.3645	-0.4855
-0.07	-1.3451	-0.5738	-0.693	-0.4999	2.9216	0.3462	1.2943	1.3995	-0.6687	-0.8749	-0.2836	-1.5876	0.2841	0.2381	0.0585	0.172	-0.3706	-0.0433	0.0326	-0.0596	0.5474	-0.0402	0.509	0.5769	1.1205	-0.0572	1.2617	0.3462	1.2943	-0.3274	-0.3334	-0.604	0.8566
-1.1991	-0.3352	-0.4636	-0.555	-0.9628	0.291	0.0904	0.2113	1.4779	-0.2805	-1.134	-0.3232	-1.7042	0.8984	0.2497	0.4201	0.8624	-0.6081	-0.2377	0.782	-0.6617	0.2058	-1.1007	0.0245	0.0062	0.5582	-0.4571	1.2049	0.0904	0.2113	-1.3185	-1.0031	-1.3506	-0.7681
-0.7514	-0.3916	-0.4548	-0.4664	-0.6449	2.9156	1.8584	0.3048	1.3596	-0.0903	-1.2418	-1.6722	-1.7669	1.5394	0.0436	0.2273	0.1223	-0.9329	-0.2286	0.8321	-0.7769	0.3093	-1.5909	0.1623	-1.1672	0.5022	0.1485	0.5445	1.8584	0.3048	-1.5065	-1.3281	-0.7226	-0.048
-1.5952	-0.0231	-0.6097	-0.2824	-0.8668	0.3097	1.6475	-0.2109	1.3391	-0.2992	-0.6601	-1.0642	-1.9679	1.0486	1.7805	0.6777	0.7411	-0.4492	-0.0623	0.3159	-0.0381	0.5106	-0.4202	0.6888	-0.3497	0.5549	0.6707	0.2093	1.6475	-0.2109	-1.0045	1.3938	-0.67	1.3783
-0.1914	-0.2641	-0.3108	-0.7217	-0.5931	0.3421	-0.2892	-0.0249	1.9579	-1.1912	-1.0716	-1.4336	-0.5764	0.6982	0.3748	1.069	1.666	-0.3085	-0.494	0.4321	-0.8976	1.0192	-0.1426	0.9957	-0.2787	1.8248	-0.1012	0.3746	-0.2892	-0.0249	2.4943	-0.1574	1.2171	-0.8865
-0.0991	-0.2641	-0.6878	-0.166	-0.5719	0.1885	-0.2665	-0.6527	0.8982	-0.3142	-1.0686	-0.5877	-2.0464	0.4971	0.1138	0.7785	0.6506	-0.08	-0.3928	0.7801	-1.4355	1.099	-0.9562	0.5035	-1.2369	1.0542	-0.8845	1.0481	-0.2665	-0.6527	0.8111	1.2643	-0.4649	-0.243
-0.1122	-0.6492	-0.5241	-0.6451	-0.9243	-0.3874	-0.4494	0.392	0.0292	-0.7041	-0.7042	-0.9098	-1.7817	0.4487	0.5918	0.7775	1.5613	-1.4879	-0.0063	0.0508	-0.4173	0.3445	-1.249	0.9515	-1.0157	0.842	-1.4507	1.0814	-0.4494	0.392	-1.2789	2.5279	0.5072	1.6815
-0.2797	-0.0979	-0.7548	-0.4827	-0.4984	-0.1822	-1.1705	1.4873	1.4721	-0.77	-0.1812	-1.1255	-0.8689	0.3898	0.176	0.588	3.6641	-0.1963	-0.3475	0.0905	-1.2566	0.8218	-0.9146	0.0554	-1.04	0.1214	-0.1473	0.7063	-1.1705	1.4873	-1.0881	0.5811	-0.7413	1.5268
-0.3546	-0.3275	-0.2109	-0.2221	-0.302	-0.7323	-1.5348	0.3931	0.0302	-1.4248	-0.7024	-0.8387	-0.968	0.3328	0.7259	0.2704	1.3565	-0.1911	-1.004	0.8069	-0.0622	0.7337	-0.1216	0.5547	-0.303	1.0732	-0.5713	0.2823	-1.5348	0.3931	-0.1118	1.435	-0.6711	1.1148
-0.5799	-0.284	-0.0984	-0.4342	-0.4271	-0.3286	-0.3061	1.0578	0.7777	-1.0439	-0.4718	-0.7245	-0.9663	0.2559	0.3401	0.697	0.7156	-0.0949	-0.8502	0.8246	-1.3732	0.9056	-1.5229	0.3667	-1.0659	0.0854	-0.4694	1.1829	-0.3061	1.0578	-0.429	2.2458	-0.858	-0.1564
-0.8083	-0.7679	-0.5923	-0.3826	-0.5663	-0.3875	-0.4841	1.265	0.2023	-0.2474	-0.8151	-0.5019	-1.1016	1.0103	0.4557	0.4787	0.4635	-0.3563	-0.5438	0.7719	-1.9498	0.0892	-1.5493	0.8489	-1.1832	1.0315	-1.5753	0.1211	-0.4841	1.265	-1.2343	1.2303	-0.8786	-0.0067
-0.2821	-0.1778	-0.3469	-0.6148	-0.8937	-0.4732	-0.3218	0.7093	0.2863	-0.4899	-0.3775	-0.0127	-2.0528	1.3759	0.7482	0.1395	0.5667	-0.1628	-0.9334	0.9223	-2.1854	0.7262	-0.084	0.7562	-1.0225	0.4391	-0.1426	-0.0577	-0.3218	0.7093	-0.2078	-0.1315	-0.7406	1.8594
-0.1846	-0.1992	-0.8011	-0.3888	-0.9126	-0.8901	-0.8374	2.6246	0.318	-0.0791	-0.5995	-0.0212	-1.2793	0.3996	0.1006	0.2693	3.6775	-0.2539	-0.8171	0.897	-1.3711	1.1144	-1.496	0.5196	-1.1159	0.3502	-1.5459	-0.0798	-0.8374	2.6246	-0.5589	-0.4083	-1.0111	-0.4259
-1.0053	-2.8189	1.4086	-0.4649	1.302	-0.8399	-0.972	5.0786	0.0964	-0.1211	-0.9808	-0.1763	-1.1921	1.0512	-0.1418	0.0515	0.5927	-0.3962	-0.7976	0.0033	0.3199	0.172	0.8309	0.7367	1.2222	-0.8428	0.0967	1.4222	-0.972	5.0786	-0.8878	-1.2055	-0.5662	-0.9919
-0.8977	-2.2223	0.366	-0.7146	0.7217	-0.7861	1.3267	0.3051	0.0302	-1.7395	-0.474	-0.5252	-0.5472	0.2309	-0.0613	0.5617	0.455	-0.9876	-0.9414	0.0807	0.9405	0.1701	1.8638	0.266	2.2858	-0.2049	0.9137	0.9143	1.3267	0.3051	-0.282	-1.0185	0.1527	-1.8193
-0.9509	-0.7081	2.7352	-0.2754	-0.63	-0.9265	0.3908	-0.6899	0.5853	-0.5332	-0.1303	-0.9369	-0.2902	2.1694	-0.5427	0.9781	0.1206	-1.7459	-0.8888	0.8828	0.1252	0.7503	0.5827	0.28	0.3302	-0.7498	0.0723	0.8202	0.3908	-0.6899	3.2075	-0.8758	0.5674	-0.442
-1.1206	-0.5426	2.1488	-0.688	-0.7291	-0.6596	1.6212	0.5741	1.0075	-0.8769	-0.5732	-0.6495	-1.5256	1.2348	-0.7148	1.6068	0.3068	-0.0579	-0.983	0.1118	1.2448	1.6445	1.3356	1.0871	1.5187	-0.7524	1.5839	0.9709	1.6212	0.5741	-0.5876	0.4117	0.8752	3.2257
-0.8707	-0.0868	0.1906	-0.4486	-1.0872	-0.2775	1.633	1.7046	0.6985	-1.001	-0.3809	-0.3214	-1.5157	0.5092	-0.0583	0.3584	0.4055	-1.4354	-0.3044	0.0376	1.5931	0.12	0.5624	0.4612	0.9421	-0.857	0.5231	-0.7397	1.633	1.7046	-0.1741	1.3665	-0.7813	0.3587
-2.434	-0.1263	0.351	-0.771	-0.9938	-0.3504	-0.7655	1.9506	0.653	-0.0168	-0.4067	-0.7859	-1.1712	0.3904	-1.1958	0.5519	3.4466	-0.394	-1.1316	1.4825	0.0949	0.8367	0.7241	-0.3485	0.2749	0.3976	-0.2051	1.2473	-0.7655	1.9506	-0.9001	1.5555	0.4252	0.1777
-0.8088	-0.4594	0.0286	-0.5369	-0.7437	-0.3769	-0.7491	0.5911	0.0083	-0.0775	-0.5474	-0.8178	-1.618	0.7229	-0.728	0.6545	0.0306	-0.7865	-1.0944	0.0426	0.3419	0.2099	0.1952	-0.2308	1.0466	0.1104	-1.16	0.8519	-0.7491	0.5911	-0.7046	1.3801	-0.9217	-0.1362
-0.3609	-0.4611	-0.4945	-0.1459	0.1098	-0.5057	0.2825	1.9437	0.0335	-0.0225	-0.1829	-0.3534	-1.7462	0.3241	-0.7868	0.4683	1.5442	-0.7047	-1.1274	0.8522	0.0978	1.2959	2.8885	-0.9002	-0.1113	0.383	-1.0797	-0.0551	0.2825	1.9437	0.3351	0.2544	1.4008	-0.3967
-0.3255	-0.0408	-0.5398	-0.578	0.3697	-0.2762	0.8665	1.415	0.8026	-2.2917	-0.424	-0.346	-0.6317	0.6783	-0.356	0.0396	2.4928	-0.1331	-0.0831	1.0283	1.2965	2.1443	0.4038	-0.5985	-0.2869	0.4147	-1.7507	-0.2347	0.8665	1.415	1.162	0.8313	0.9081	-0.7008
-0.2815	-0.955	-0.4367	-0.5571	0.406	-0.245	1.549	0.145	0.3728	-0.0945	-0.8016	-0.8544	-0.439	0.3842	-0.7938	0.5094	1.3897	-0.9939	-1.3111	1.6826	1.2544	0.3571	-0.1892	-0.4712	0.4635	-0.4919	0.1678	0.3338	1.549	0.145	0.6389	0.9976	-0.5611	-0.5953
-0.5179	-1.6277	-0.5999	-0.8674	4.205	-0.8065	0.7055	0.2531	0.6387	-0.1398	-0.7247	-0.2379	-1.479	0.9261	-0.9229	0.2326	0.1947	-0.9725	-0.4388	0.4837	1.9531	0.2359	-0.4956	-0.6593	0.1683	-0.029	0.5105	0.9909	0.7055	0.2531	-1.4121	-0.4589	2.0046	-0.7969
-0.5291	-1.1562	-0.6401	-0.3964	0.2058	-0.9046	2.3936	-0.0864	0.9251	-1.125	-0.8672	-0.7507	-0.3093	0.5333	-0.014	0.5751	1.2587	-0.0909	-0.1706	0.5058	0.2253	1.0969	-0.6545	-0.6873	0.107	-0.2173	1.1752	0.4772	2.3936	-0.0864	-0.3048	0.8853	-0.0857	0.7108
-0.9306	-0.8575	-0.3042	-0.3169	0.8934	-0.5193	-0.9527	-1.0141	1.5192	-0.7754	-1.183	-0.2038	-1.3604	1.0463	-0.6491	0.5531	0.535	-0.0711	-0.2718	0.2125	2.0096	0.3936	-0.1103	-0.0969	1.2511	-0.795	-0.6606	0.594	-0.9527	-1.0141	1.0592	0.6897	-0.2895	-0.6884
-0.7637	-0.8441	-0.0231	-0.4964	0.617	-0.7953	-0.386	-0.7122	2.0418	-1.2722	-0.216	-0.5998	-0.8769	0.4881	-1.3204	0.4414	0.1618	-0.6404	-0.1218	1.2153	0.079	0.2922	-0.4858	-0.8345	0.6876	-0.5545	-0.217	0.4202	-0.386	-0.7122	-0.1927	0.375	1.161	-0.6617
-0.2774	-0.625	-0.5644	-0.3292	0.7341	-0.1071	-0.0876	-0.2646	0.3117	-0.6535	-1.0371	-0.4447	-0.6316	0.5836	-0.5911	0.9281	1.3658	-0.0262	-0.4445	0.1123	0.5055	0.8953	-0.5729	-1.406	0.8946	-0.7682	-0.8039	-0.1426	-0.0876	-0.2646	-0.2419	-0.593	-0.9807	1.5534
-0.5785	-0.5879	-0.8989	-0.3399	0.2363	-0.6483	-0.528	-0.4758	0.9512	-0.3036	-0.2538	-0.5885	-1.4085	0.7263	-0.7787	1.2758	0.514	-0.4207	-0.0608	1.6092	1.0376	0.2859	-0.0234	-0.8497	-0.532	-0.6526	0.3888	-0.4384	-0.528	-0.4758	-0.917	-0.0723	-0.7835	2.1114
-0.4084	-0.3633	-0.5531	-0.6155	-0.9591	-0.325	0.6937	-0.2665	0.5811	-1.1625	-0.4545	-0.0825	-0.1671	0.0474	-1.3733	1.0378	0.5284	-0.3893	-0.4589	0.6917	0.2784	-0.122	-0.5238	0.1299	-0.3316	0.6101	0.9563	1.5444	0.6937	-0.2665	0.2579	-0.2277	-0.535	2.3894
-0.1746	-0.2958	-0.6192	-0.3701	-0.7183	-0.2012	1.0325	-0.1942	0.8477	-0.7275	-0.9713	-0.1027	-1.0723	0.865	-1.0361	0.3107	0.578	-0.4414	-0.1629	0.7399	1.8467	-0.7452	-0.3369	0.7493	-0.8134	0.0085	-0.9832	0.5132	1.0325	-0.1942	0.0271	-0.38	-0.6395	1.3378
-0.6817	-0.4315	-0.4937	-0.6364	-0.9529	-0.2209	1.6875	-0.0206	1.1827	-0.0046	-0.0279	-0.1216	-0.9896	0.0557	-0.9459	0.367	0.3993	-0.5155	-0.251	0.2087	0.8144	-0.3456	-0.8042	0.0628	-1.0831	0.6893	-0.3782	-0.3451	1.6875	-0.0206	-0.1274	-0.0703	0.6026	-0.165
-0.2334	-2.1532	-0.5881	-0.4624	-0.8281	-1.0507	1.5598	-0.4889	0.624	-0.6729	-0.0371	-0.0978	-0.2696	0.1096	-2.5652	1.2759	2.3464	-0.7127	-0.2627	1.1404	0.2591	-1.0534	-2.2635	0.0339	-1.2243	-0.901	-2.7741	1.3876	1.5598	-0.4889	-0.8638	-1.4748	-1.1979	-1.3738
-0.6621	0.0686	-0.57	0.1277	-0.4525	0.3567	0.1675	0.9492	0.5003	-0.0316	-0.7632	-0.1102	-1.1592	0.06	-1.6612	1.4751	0.1077	-1.212	-1.2345	0.5032	0.9289	-0.8551	-0.5445	0.126	-1.3268	-1.3462	-3.7555	0.7791	0.1675	0.9492	-0.2595	-0.1336	-0.713	-0.4956
-0.0823	0.7976	-0.3323	0.7628	-0.2026	0.501	0.7498	-1.0058	0.0188	-1.1331	-0.7087	-0.1084	-0.5836	1.6054	-0.2674	1.0441	2.3486	-0.8268	-0.2713	1.1237	1.4676	-0.7439	-0.5082	0.05	-0.8296	-0.0989	-0.4352	0.7411	0.7498	-1.0058	-0.2174	-0.0426	-0.2736	-0.1447
-0.8233	1.382	-0.7464	0.4848	-0.8056	0.0634	1.3178	0.6908	2.806	-0.5474	-0.1674	-0.8404	-0.4617	0.267	-0.1883	0.6158	1.8516	-0.2065	-0.0132	0.036	-0.996	-0.0487	2.4804	1.0479	0.8276	-1.2334	0.4028	1.2507	1.3178	0.6908	-1.125	1.0408	-0.701	1.0584
-1.109	0.3883	-0.4373	0.7872	-0.2799	0.3695	-0.348	-0.366	0.1238	-0.5468	-0.8526	-0.1219	-0.0185	1.3472	-0.2647	0.8659	2.7208	-0.0465	-0.5167	0.149	-0.0755	-0.22	0.2085	0.0728	0.5442	-1.099	0.0625	-0.4142	-0.348	-0.366	-0.3053	-0.4406	-0.7275	0.2777
-0.4035	1.5258	-0.227	0.7701	-0.8947	0.0565	0.8479	-0.2002	1.7906	-0.1959	-0.9779	-0.6324	-1.7069	1.1342	-0.6515	0.0161	0.0848	-0.2466	-0.2101	0.3547	-1.887	-0.1543	2.3204	-0.9424	2.6707	0.3373	-0.2012	0.7917	0.8479	-0.2002	0.6969	-0.8179	2.1972	-1.1555
-0.8589	1.5955	-0.7181	0.2577	-0.6928	-0.5925	1.5107	0.9049	2.8959	-0.7682	-0.4165	-0.8048	-0.3106	2.3615	-0.1323	1.6695	3.4558	-0.6092	-0.342	0.0988	-1.1418	-0.3086	0.6754	-0.0669	-0.8221	0.2342	0.2544	0.7904	1.5107	0.9049	1.5071	0.7568	0.4084	-0.1861
-0.5128	0.1751	-0.8057	1.9513	-0.1102	-0.2904	2.9581	-0.403	0.3868	-1.3842	-0.5157	-1.2919	-1.6882	0.9386	-1.7605	1.1923	5.7598	-0.3179	-0.7136	1.3333	-0.6809	-0.3657	1.3156	-0.1469	-0.2752	0.8124	0.0979	0.1039	2.9581	-0.403	0.4928	-0.7331	-1.0519	1.8853
-0.1171	0.6435	-0.3775	1.6635	-0.3986	-0.4415	0.7725	-0.1769	0.4206	-1.1342	-0.8548	-0.3938	-0.0685	1.5546	-0.6987	0.7021	2.4912	-0.5271	-0.2954	0.6916	-0.0176	-0.102	2.2563	-0.1119	-0.6811	1.1917	-1.2141	-0.5596	0.7725	-0.1769	-0.9835	-0.8242	0.5691	-0.3304
-0.6001	0.2299	-0.6448	0.3107	-0.9564	-0.5342	0.17	0.5102	0.026	-0.6111	-0.3055	-0.3945	-1.0234	0.787	-0.7797	1.6516	2.7153	-0.6448	-0.0994	0.014	-0.2795	-1.7059	2.9132	-0.0878	-0.7547	2.1659	-2.6555	-0.3725	0.17	0.5102	-0.4381	0.3613	0.1575	0.2277
-0.4923	0.3642	-0.6217	0.2205	-0.2968	-0.5091	0.651	-0.9367	1.6322	-2.0433	-0.2712	-1.2579	-1.8574	1.1164	-1.1021	0.1283	1.1132	-0.8356	-0.3254	1.2961	-0.3821	-0.0268	0.0996	-0.5348	-0.43	-0.9195	-1.4295	0.432	0.651	-0.9367	-0.1734	2.2002	-0.7644	2.926
-0.0354	0.8006	-0.8297	2.6917	-0.4049	-0.6629	1.1695	-0.1536	0.9954	-0.6761	-0.8528	-0.4286	-0.3721	2.7336	-0.1003	1.2906	3.5485	-0.4574	-0.8217	0.4429	-0.2225	-1.5075	2.8832	-0.5866	-0.253	-1.1056	-0.0939	0.3479	1.1695	-0.1536	-0.797	-0.4021	-0.8162	-0.0076
-0.3203	1.3721	-0.7139	-0.8061	-0.0806	0.7782	0.0332	0.7476	1.2452	-1.783	-0.0874	-0.6269	-0.054	1.335	-0.3596	0.7691	3.1711	-0.4156	-0.9517	0.1144	-1.1347	-1.506	0.5127	-0.3666	-0.7512	-0.6735	-0.1465	0.0113	0.0332	0.7476	-1.1821	0.6638	-0.7922	0.1711
-1.2509	0.442	-0.5717	-0.6129	-0.5282	0.1103	0.2076	0.1493	0.6482	-1.1597	-1.2528	-0.5359	-2.2929	1.3824	-0.2276	0.9566	0.4331	-0.8859	-0.4896	0.2988	-2.3033	-1.1389	0.5345	-0.4534	-1.0839	-0.0117	-1.4177	0.5087	0.2076	0.1493	-1.2249	1.0919	-0.614	1.0233
-1.2048	0.2958	-0.6456	-0.559	-0.6637	0.0174	0.6938	0.2662	0.2752	-0.6233	-0.5988	-0.4019	-1.5716	0.7313	-0.4946	0.5412	0.1677	-0.2818	-0.0233	0.5743	-0.1649	-1.6619	-0.14	-0.2325	0.4677	-1.2511	0.3081	0.9752	0.6938	0.2662	-1.0663	1.5983	-0.7789	-0.2911
-0.4957	0.287	-0.585	-0.494	-0.0414	0.0695	0.184	0.6715	0.4648	-1.4978	-0.9652	-0.109	-1.0114	0.3619	-0.9493	1.668	0.2342	-1.0715	-0.5605	0.1488	-0.1101	-1.0313	-0.3777	-0.2256	0.2207	-1.1817	-1.3114	0.9347	0.184	0.6715	-0.8547	1.5165	-0.5353	-0.4752
-0.1465	0.0859	-0.2937	-0.4714	-0.3319	0.1178	-0.3942	0.1319	1.2695	-0.1667	-0.3699	-0.2494	-0.9625	0.7658	-0.5619	1.0594	0.2575	-0.6607	-0.3362	0.7172	-0.9407	-1.5986	-1.0413	-0.3641	-0.9749	-0.601	0.2242	0.7377	-0.3942	0.1319	0.527	0.3631	0.2348	-0.8699
-0.4804	0.594	-0.7628	-0.4006	-1.0275	2.547	-1.7212	0.9489	0.3758	-1.2173	-0.2304	-0.852	-0.9473	1.0724	-1.5196	0.4038	0.1961	-1.8475	-0.8331	0.3534	-0.8955	-0.4576	-0.4474	-0.1692	-0.979	-0.0725	0.4584	0.9559	-1.7212	0.9489	-1.1031	-1.1809	1.3682	-0.9585
-0.4168	0.8937	-0.3813	-0.5719	-0.6619	0.2459	-0.3326	-0.8059	0.7626	-1.2641	-1.348	-0.4736	-0.0383	0.9309	-0.3795	1.012	0.4845	-1.1834	-0.745	0.5641	-0.5183	-0.2035	-0.6229	-0.0071	-0.8609	-0.4643	1.0706	1.1142	-0.3326	-0.8059	-1.0137	0.5689	0.5705	0.5233
-1.6315	1.2687	-0.3617	-0.1635	-0.4727	0.7034	-1.9191	-0.1823	0.6063	-0.4566	-0.5811	-0.7222	-0.4471	2.5438	-0.9819	1.3644	0.271	-1.1975	-1.2265	1.2709	-0.3377	-0.7172	-0.1388	-0.813	-1.27	-0.848	0.9526	0.3679	-1.9191	-0.1823	-0.7919	1.2187	-0.3583	0.4549
-0.3793	0.6977	-0.8913	-0.6806	-0.1215	0.5503	-0.3043	-0.3773	1.0028	-0.7472	-0.9069	-0.8679	-0.1417	0.8426	-0.0746	0.4454	1.0081	-0.4054	-0.3228	1.3548	-0.6338	-0.1211	-2.1107	-0.3778	-1.1724	-0.1204	-3.3227	-0.0051	-0.3043	-0.3773	-0.4408	0.1052	-0.8009	-0.9018
-0.0618	0.8028	-0.4412	-0.6802	-0.8354	0.297	-0.5405	-0.1468	0.7103	-0.9155	-0.1496	-0.1333	-1.1795	1.6058	-1.0601	0.3468	0.0826	-0.4644	-0.5135	1.6812	-1.2408	-1.0693	-2.2379	-0.1771	-1.3026	-0.3976	-3.3138	-0.012	-0.5405	-0.1468	-0.9204	0.5345	-0.6372	-0.7458
-0.0727	0.9477	-0.6504	-0.6044	-0.5177	0.0443	-0.6024	-0.6832	0.2915	-0.5969	-0.6645	-0.1819	-0.726	0.4616	-1.2711	0.6144	0.6898	-0.3	-0.0292	0.385	-0.2181	-1.736	-1.2724	-1.6373	-1.1969	-1.2745	-0.5381	-0.7684	-0.6024	-0.6832	-0.2448	-0.262	-0.926	-0.3788
-1.2158	0.5061	-0.6704	-0.5259	-0.7267	1.4208	-0.3351	0.2666	0.2294	-1.0563	-0.4418	-0.5151	-1.3037	0.3722	-0.3129	0.1365	0.066	-0.3273	-0.0488	0.046	-0.5228	-0.1882	-1.996	-0.3454	-0.308	-0.871	-0.2895	-0.3379	-0.3351	0.2666	-1.0359	0.0541	-0.2552	-0.4445
-2.3587	1.0129	-0.5212	-0.3543	-0.708	0.0574	-0.9005	1.2994	2.2512	-1.6978	-0.9903	-0.3399	-0.4759	2.835	-0.7303	0.841	1.4959	-0.5799	-0.0705	1.2564	-0.6514	-1.7389	-1.3629	-0.0043	-0.5733	-1.189	-0.2481	-0.2582	-0.9005	1.2994	-1.7863	-0.0388	-1.0474	-1.0864
-0.0405	1.1825	-0.5562	-0.9105	-0.7338	0.279	-0.295	-0.9144	0.3177	-0.1968	-0.4258	-0.3117	-0.7929	1.4527	-0.8028	0.1967	0.2569	-0.3628	-0.0714	0.2037	-0.6612	-0.3229	-0.8167	-1.5811	-1.0739	-1.1942	-0.0776	-2.6088	-0.295	-0.9144	-0.3367	0.013	-0.4024	-1.06
-0.3102	1.7106	-0.4337	-0.4536	-0.4566	0.3302	-0.643	-0.493	0.9092	-0.9078	-0.3746	-0.4155	-0.1929	0.37	-0.5105	-0.6884	0.2037	-1.0037	-0.16	0.5964	-0.6673	0.1157	-0.0038	0.558	-1.1211	0.1241	-0.1964	0.5709	-0.643	-0.493	-0.183	0.1835	-0.3146	-1.0011
0.7585	0.0021	0.0704	-0.4983	-0.163	0.2069	1.0599	-0.4981	0.1455	-0.4803	-0.2596	-0.2221	-1.4995	0.5664	-0.7707	-1.5789	0.5986	-0.2656	-1.5019	1.2743	-0.8	0.7832	-1.5036	0.5439	-1.1313	0.5043	-0.0695	0.9088	1.0599	-0.4981	0.9796	-0.4047	0.4633	-0.0195
2.5849	0.7903	0.1241	-0.5521	-0.3881	0.3259	-0.644	-1.5128	1.3942	-0.486	-0.8223	-0.7269	-0.5106	1.8718	-1.7061	-0.1734	0.8189	-0.2509	-0.4739	0.37	-0.6261	0.0919	-0.0342	1.458	-1.2292	0.2399	-0.6749	-1.3883	-0.644	-1.5128	0.7016	-1.1024	0.3519	-0.4315
1.5102	2.0097	0.0794	-0.2856	-0.0011	-0.637	-0.0724	0.5618	0.6897	-2.0934	-1.2267	-0.1207	-0.7542	0.4956	-0.3474	-0.1115	0.0011	-0.5468	-1.356	0.1931	-0.7485	0.8826	-1.092	0.7419	-0.1986	-0.3535	-1.4226	0.3886	-0.0724	0.5618	-0.4969	1.3005	0.9792	0.1224
1.4175	0.6735	0.614	-0.1989	-0.3161	-0.5359	-1.1152	0.1019	0.444	-1.1112	-0.2069	-0.583	-1.1341	1.2279	-0.6338	-0.9476	0.7914	-0.4612	-0.4327	0.3797	-0.9088	0.208	-0.6212	0.4527	-1.353	-0.6159	-0.0302	0.4417	-1.1152	0.1019	-1.0413	1.3352	-0.6628	-0.6442
0.3248	0.3312	0.0088	-0.404	-0.5501	-0.4857	1.3895	0.8856	0.0078	-1.127	-0.5079	-0.2464	-0.5682	0.5376	-0.1672	-1.1195	0.8872	-0.4977	-0.8062	0.965	-0.7187	0.4365	-1.3168	0.2937	-1.0784	-0.0755	-1.265	1.128	1.3895	0.8856	-0.5059	0.0112	-0.595	-0.2116
0.5325	0.2707	0.1993	-0.3837	-0.696	-0.3934	-0.1998	0.6445	-0.0748	-1.4219	-0.832	-0.9339	0.124	3.0067	0.3395	-0.7452	-0.6804	-0.0829	0.0337	0.4089	0.2559	1.7648	0.0756	-0.4873	0.1192	0.6504	0.8519	1.0292	-0.1998	0.6445	0.2425	3.5561	0.2217	-0.0533
2.8572	0.0148	0.0033	-0.5573	-0.5019	-0.6957	-0.173	1.4225	-1.1565	-0.213	-0.3093	-0.8459	0.1796	2.6786	0.8217	-0.0993	-0.3048	-0.1889	0.3884	0.4896	0.6857	0.9246	1.1479	-0.1803	0.8504	1.1123	0.5317	1.1656	-0.173	1.4225	-1.0764	0.317	-0.7842	-0.0678
0.057	0.4567	2.815	-0.5367	-0.3892	-0.9848	-0.0798	0.2575	-0.6586	-0.09	-0.132	-0.0297	1.052	0.9459	0.3733	-0.624	-0.4212	-0.0634	0.2131	0.6786	0.4209	0.3867	0.136	-0.2991	0.3436	0.1194	0.5315	0.3157	-0.0798	0.2575	-0.8943	-0.6314	-0.517	1.2602
0.9832	1.0771	-0.6677	-0.1736	0.768	-0.2159	1.1183	-0.5908	-0.62	-0.5835	-0.9725	-1.3652	0.605	0.3396	0.0043	-0.5392	-0.1164	-0.0839	0.136	0.8842	1.551	0.5982	0.4488	-0.6317	0.6102	0.3859	0.7352	0.5404	1.1183	-0.5908	1.0012	0.2393	-0.3238	0.2365
0.4604	0.5074	-0.5709	-0.2055	0.2101	-0.6763	0.8982	-1.8788	-0.4307	-0.8046	-1.3994	-0.1836	0.012	0.2762	0.8219	-0.7452	-0.3568	-1.6764	0.6489	0.4658	0.5418	0.8191	1.2246	-0.0958	1.079	0.2014	0.4174	-0.284	0.8982	-1.8788	-0.3378	0.9936	-0.8301	1.0235
1.9272	0.5151	-0.597	-0.68	0.1767	-0.5051	0.3695	-0.3257	-1.9375	-2.101	-0.252	-0.3188	1.8211	0.7674	0.6893	-0.3551	-1.0214	-0.4703	0.2572	0.0479	0.0595	0.7249	0.9735	-0.216	1.0409	1.0464	0.6375	-0.7589	0.3695	-0.3257	-0.9969	0.7862	-0.5884	0.5832
1.7104	0.3128	-0.3997	-0.6198	0.5094	-0.9541	-0.3524	-0.1717	-1.1203	-0.7686	-0.3953	-0.02	0.1213	0.0173	0.9222	-0.4472	-0.2373	-0.834	0.3033	0.0341	1.4652	1.1629	0.7047	-0.6287	1.8391	0.8677	0.3691	-0.5011	-0.3524	-0.1717	1.5888	0.9024	0.5521	1.9334
0.9956	0.5113	-0.4352	-0.3962	0.2134	-0.9843	-0.1529	-0.0989	-0.503	-0.3591	-0.0883	-0.6439	0.4799	0.2678	0.8496	-0.0994	-0.7685	-0.4363	0.1678	0.2196	0.7383	0.2578	0.4257	-0.3977	0.7435	-1.2072	1.8736	0.441	-0.1529	-0.0989	1.5379	0.511	0.9159	-0.2227
0.9457	0.0262	-0.5144	-0.4647	0.0609	-0.562	-0.405	-0.4249	-0.036	-0.2505	-0.586	-0.9054	0.1	0.6296	0.1007	-0.0583	-0.1111	-0.182	0.2979	0.0995	0.5258	0.8573	0.6019	-0.9437	0.7906	-0.0091	0.4171	0.5842	-0.405	-0.4249	0.1043	-0.7662	-0.1068	0.1235
0.5256	0.6535	-0.0949	-0.2562	0.0289	-0.6285	-0.7595	-0.7886	-0.2452	-0.333	-1.0234	-0.8131	0.3306	0.544	0.1231	-1.0905	-0.2045	-0.0594	0.4466	0.3391	0.4491	0.8065	0.5134	-0.9255	-0.0857	-0.513	1.4222	0.413	-0.7595	-0.7886	0.8151	-0.4339	-0.3215	1.6834
0.0986	1.1193	-0.419	-0.5472	2.0395	-0.7444	-0.662	-0.8518	-0.9934	-0.4365	-0.0287	-0.4218	0.1621	0.8654	0.647	-2.1002	-0.7107	-0.449	0.0448	0.0348	1.0464	0.0148	0.3359	-0.9863	-0.7367	-1.0872	0.8248	0.8116	-0.662	-0.8518	-0.7458	-1.2739	0.0793	-0.9681
1.2977	0.0923	-0.2351	-0.4692	0.7864	-0.6018	-0.3915	-0.1612	-0.812	-0.1869	-0.5394	-0.4207	0.1448	0.743	0.3627	-0.4804	-0.8189	-0.7069	0.8489	0.6357	1.5208	0.9576	0.0951	-0.9103	-1.2214	-0.6144	0.2923	-0.176	-0.3915	-0.1612	-0.8363	-0.5155	1.1204	-1.5028
1.7524	0.9266	-0.3536	-0.499	0.7076	-0.4869	-0.338	-0.6907	-0.1466	-0.1077	-0.8554	-1.0778	0.089	0.0055	1.5142	-0.2412	-0.5326	-0.2252	0.5814	0.2125	0.1873	-0.041	0.2827	0.0467	-0.6098	-0.7247	0.9563	0.2128	-0.338	-0.6907	-0.1173	-0.5438	-0.7079	-0.6794
0.2036	0.8115	-0.6465	-0.052	0.1315	-0.9002	2.3785	0.2438	-0.4734	-0.9824	-0.8905	-0.5371	0.6437	0.6363	0.3336	-0.2682	-1.0185	-0.2025	0.3805	0.0209	0.4674	-0.2116	0.1236	0.4866	-0.6571	-0.3528	0.6404	1.2269	2.3785	0.2438	2.1621	0.3694	-0.9125	0.6002
0.4298	1.1361	-0.463	-0.3908	0.2157	-0.6693	0.7684	0.2879	-0.3752	-0.4723	-0.6671	-0.0332	0.3267	1.1469	1.5386	-0.3394	-0.1577	-0.0418	0.5344	0.1944	0.4159	-0.3094	0.0298	0.4377	-0.3332	-1.2481	0.7585	0.1568	0.7684	0.2879	1.2086	1.3501	-0.821	-0.625
1.0263	1.4452	-0.4961	-0.4361	0.9046	-0.0318	1.2616	1.4289	-0.6313	-0.1551	-0.9693	-0.0723	1.1209	0.1559	0.6235	-0.8752	-0.2132	-0.0061	0.5148	0.9039	1.4571	-0.0855	0.2817	-0.46	-0.5783	-0.7825	-0.6231	0.4763	1.2616	1.4289	-0.6962	0.6229	-0.1679	-0.675
1.3983	1.324	-0.5671	-0.4084	1.7075	-0.2358	-0.7445	0.6726	-0.6464	-0.6518	-0.6429	-0.5441	1.0446	0.3173	0.4858	-0.012	-0.9097	-1.3292	1.2186	0.8262	0.3157	-0.7641	-0.2862	-0.8124	0.3005	-1.2868	0.4984	0.4372	-0.7445	0.6726	-0.2815	-0.4121	-0.8165	0.3012
1.0505	0.8874	-0.533	-0.3737	0.0617	-0.2341	-0.6784	0.9457	-0.5913	-0.6048	-0.5144	-0.5123	0.588	0.0857	0.3916	-0.231	-0.4149	-0.4432	0.1034	0.6073	1.5465	-0.8261	-0.2543	-1.0429	0.1317	-0.9956	0.3301	0.1685	-0.6784	0.9457	-0.3892	-0.9402	-0.4192	-0.6549
0.7799	1.4863	-0.3995	-0.4715	0.2037	-0.2626	-0.539	-0.8544	-0.4416	-0.0569	-0.1582	-0.0003	0.0369	1.7363	0.5652	-1.0645	-0.2355	-0.4956	0.834	0.8749	1.2192	-0.04	-0.3388	-0.2769	0.7584	-1.1291	0.6959	-0.4985	-0.539	-0.8544	-0.7688	0.1935	-0.1282	0.0588
0.7099	0.6924	-0.7671	-0.0446	-0.6409	-0.1249	2.5068	-0.1304	-0.1066	-0.5887	-0.9494	-0.2355	1.0897	1.1064	0.1892	-1.1575	-0.0883	-0.31	0.3918	1.2754	1.6239	-1.2817	-0.0075	-0.6207	0.7093	-0.6586	0.9867	-0.5197	2.5068	-0.1304	0.9892	0.8922	0.1141	0.2272
0.6606	0.8546	-0.5495	-0.726	-0.7193	-0.4145	0.7867	-0.167	-0.2724	-0.6041	-0.2671	-0.2116	0.3272	0.5236	0.2939	-1.0016	-0.2599	-1.1176	0.3174	0.3942	0.1119	-1.0903	-0.3054	-0.9086	1.1309	-1.1754	0.2279	-0.1724	0.7867	-0.167	2.0956	0.0028	-0.5724	1.0717
1.3607	0.3699	-0.5466	-0.2851	-0.7492	-0.1091	0.346	-0.1817	-0.2535	-0.5109	-0.6689	-0.045	0.5471	1.0733	0.4144	-0.1847	-0.861	-1.4205	0.8331	1.8301	0.1019	-2.1883	-0.9487	-0.1737	0.1036	-1.0247	-0.3733	-1.6536	0.346	-0.1817	3.4646	0.632	-0.5062	1.2892
0.4459	1.0457	-0.3961	-0.3755	-0.6711	-0.7293	1.0221	-0.3693	-1.1206	-0.0062	-1.0584	-0.6107	1.3945	0.2929	0.6127	-0.1358	-0.4659	-1.2652	0.6746	0.0848	0.036	-0.8869	-0.6513	-1.3577	0.5155	-1.1655	-0.0262	-0.2828	1.0221	-0.3693	1.0887	0.4119	-0.07	-0.5922
0.9372	0.0144	-0.4506	-0.32	-0.3171	-0.3327	0.8141	-1.2775	-0.7409	-1.2298	-0.2377	-0.4116	0.1879	0.6511	0.1819	0.4928	-0.2191	-0.1678	0.5269	-0.7365	1.7143	2.1271	-0.9974	0.2159	-0.4072	0.4685	1.0477	0.9137	0.8141	-1.2775	1.1691	0.4181	-0.1686	-0.9771
0.7858	0.1376	-0.1404	-0.6992	-0.8067	-0.5577	1.0334	-1.1271	-0.4174	-0.5361	-0.9638	-0.0232	1.4428	0.4373	0.3229	0.0121	-1.0337	-0.1798	0.0215	-0.6084	1.6941	0.9987	-0.9353	0.0556	-1.1799	0.3588	0.658	0.4028	1.0334	-1.1271	0.7432	0.0062	-0.1798	-0.9985
1.0801	1.6833	-0.2709	-0.3469	-0.673	-0.4061	0.0286	-0.5534	-0.0441	-0.4082	-1.0239	-0.3428	0.9261	1.2648	0.4566	0.4799	-0.0805	-0.1324	1.5278	-0.2097	1.3398	0.1577	-0.3077	0.1129	-1.0899	0.3537	-0.1407	0.3711	0.0286	-0.5534	1.7041	-0.358	-0.2568	0.6945
0.405	1.5964	-0.8585	-0.4825	-0.9082	-0.8348	0.0903	-0.4396	-0.5863	-0.2764	-1.1907	-0.2163	0.1448	0.1877	0.3648	0.4577	-1.1415	-0.0551	0.9167	-0.3001	0.551	0.8798	-1.0327	0.1589	-0.1887	0.4831	-0.8475	1.0102	0.0903	-0.4396	-1.1958	-0.4802	-0.5127	-0.6577
0.8354	0.0331	-0.1687	-0.6969	-0.3978	-0.4463	-0.5575	-0.4092	-1.2828	-0.4113	-0.6808	-0.2337	1.781	0.0853	0.5844	0.3457	-0.9997	-0.3189	0.0954	-0.4225	0.2292	0.5419	-1.6335	0.4906	-0.4827	0.174	-1.769	0.2371	-0.5575	-0.4092	0.3952	-0.3813	1.1984	-0.8341
0.9755	0.2437	-0.4075	-0.6408	-0.343	-0.338	-0.0158	-0.0822	-0.7142	-0.7233	-1.2386	-0.2659	0.3812	0.1704	0.4223	0.3725	-0.4878	-0.1524	0.5465	-2.1153	0.038	0.8232	-0.2227	0.5971	-0.1462	0.6365	-0.2557	1.1581	-0.0158	-0.0822	1.8182	-0.6554	-0.0032	-0.2058
0.5199	0.9558	-0.4301	-0.5909	-0.1904	-0.7471	-0.7431	-0.0767	-0.4951	-0.3115	-0.6159	-0.6434	0.5024	0.1806	0.745	0.8825	-0.4307	-1.0745	0.4918	-0.3133	0.16	0.6341	-0.0286	0.2454	-0.1531	1.2012	-0.4074	0.5231	-0.7431	-0.0767	1.744	-0.1258	-0.2611	-0.6646
0.7412	1.2499	-0.6354	1.614	-0.3742	0.6296	-0.639	0.9495	-0.5605	-0.0222	-0.2573	-0.0807	1.3551	0.7902	0.1978	1.4291	-0.3208	-0.2725	0.2866	-0.4241	1.2959	0.2263	-0.1283	0.6791	-0.4753	0.994	-0.7509	1.0141	-0.639	0.9495	1.9233	0.7902	-0.2126	0.885
1.6039	0.9595	-0.4009	0.4087	-0.0474	0.4988	-0.0796	0.3097	-0.3466	-0.0569	-0.4778	-0.1263	0.2704	0.4562	0.966	1.8588	-0.9799	-0.2322	0.5198	-0.7194	-0.2992	1.3828	0.9628	0.628	0.4246	0.8364	0.6129	1.6625	-0.0796	0.3097	0.6887	0.0953	-0.7237	0.2701
0.0725	2.097	-0.2639	0.7263	-0.9367	0.0793	-0.3038	-1.2641	-1.7864	-1.8979	-0.2503	-0.7244	2.2564	0.3786	1.6012	0.1027	-0.1976	-0.7653	2.6461	-0.4251	-0.6885	0.942	0.6246	0.0145	0.1284	0.8764	0.8108	0.9644	-0.3038	-1.2641	1.6231	1.1083	-0.5059	0.8787
0.5625	1.141	-0.4294	0.9853	-0.6632	0.0984	-1.4772	-0.6608	-0.1232	-0.8401	-0.7457	-0.8971	2.8386	1.0175	1.3981	0.7548	-0.7197	-0.7762	0.5219	-0.8767	-0.4051	0.4548	1.0926	0.371	0.0018	0.8036	1.2713	0.6632	-1.4772	-0.6608	-0.6653	0.0815	2.0053	-0.7471
0.421	1.5023	-0.4976	0.8886	-0.3831	0.21	-0.3447	-0.5539	-0.2072	-1.1267	-0.6423	-0.7687	1.483	0.5018	0.5902	0.8156	-0.7731	-0.3017	1.0029	-0.505	-0.6985	1.4229	0.7394	1.7055	0.2993	1.1129	1.345	1.1715	-0.3447	-0.5539	-0.7794	0.7874	0.4696	-0.7701
0.7784	1.8538	-0.2245	0.0019	-0.7837	1.1639	-0.0345	-1.0387	-1.4346	-0.8232	-0.4432	-0.2339	0.8248	0.3349	0.7008	1.5052	-0.7711	-0.4744	0.4422	-1.1323	-0.2392	0.3511	0.025	0.0005	-0.0379	0.7755	1.094	0.5793	-0.0345	-1.0387	-0.5095	-0.5516	-0.2353	0.8865
0.8114	0.1088	-0.6419	0.2173	-0.4248	-0.3916	-1.4398	2.2285	-1.0544	-1.4666	-0.1691	-0.631	0.4806	0.8624	1.1305	0.9848	-0.716	-0.1395	0.4415	-1.0395	-0.8608	0.2355	1.0333	0.7007	-0.4826	0.8357	0.7352	1.5586	-1.4398	2.2285	-1.2883	0.3724	-0.9166	-0.3979
0.7057	0.8589	-0.6618	1.0955	-0.1689	-0.3955	0.2181	-0.384	-1.5425	-1.8635	-0.8882	-0.0842	1.6995	0.0693	0.7355	0.9599	-0.4293	-0.231	0.7729	-0.4347	-0.1108	0.901	0.2701	0.1603	-1.1705	0.4304	0.4171	1.2458	0.2181	-0.384	1.7789	1.1448	-0.1517	0.407
0.1616	0.0603	-0.4401	0.453	-0.2467	-0.1671	0.2337	-0.3324	-0.5792	-0.2234	-0.9206	-0.281	0.1411	0.0055	0.3155	0.3682	-0.9178	-0.3579	0.5605	-2.3069	-1.02	1.4695	1.0665	1.1814	-0.1731	1.1672	0.8222	1.5777	0.2337	-0.3324	0.1153	1.4522	-0.4747	0.5173
0.8976	1.4165	-0.558	0.0788	-0.8756	-0.7308	0.3523	-0.9641	-0.6782	-0.3999	-0.9301	-1.3506	0.856	0.2414	1.0909	0.2161	-0.2322	-1.104	0.2595	-1.6516	-1.7895	0.4263	0.2931	0.1972	-0.7866	0.2742	0.7474	0.3624	0.3523	-0.9641	1.066	-0.3111	-0.4564	1.1181
0.8853	0.2309	-0.608	0.4856	-0.6502	-0.5912	0.2643	-0.7797	-2.0522	-0.3058	-1.0598	-0.6318	0.0689	0.4805	1.1895	0.8672	-0.0827	-0.5396	0.1209	-1.0549	-0.6569	0.627	0.1705	0.0007	-0.155	0.9439	0.9199	0.9482	0.2643	-0.7797	0.3263	-1.5148	-0.6111	0.0809
0.6765	0.1391	-0.1663	0.7874	-0.4884	-0.7345	0.0982	0.7291	-0.1645	-0.5495	-0.8103	-0.5519	0.1803	2.3025	0.08	0.6176	-0.7053	-0.737	0.2497	-0.6203	-1.1184	1.747	0.6592	1.7833	-0.3059	2.2295	0.8134	1.0292	0.0982	0.7291	0.619	0.4953	-0.4146	1.2977
0.2726	0.5027	-0.4287	1.8943	-1.5527	-0.0598	1.3061	0.1636	-0.1477	-0.2406	-1.0886	-0.1229	1.1167	0.1858	1.5052	0.4842	-0.7864	-0.1929	1.5307	-0.1961	-0.2612	0.0767	-0.3368	1.4725	0.1323	1.6055	0.6369	0.8959	1.3061	0.1636	-0.994	0.1988	0.1895	-0.4999
1.3544	1.7368	-0.3147	1.9015	-0.7184	-1.1973	-1.2735	-1.2546	-0.2735	-0.8916	-0.5684	-0.5458	1.2734	1.3429	1.0131	0.2791	-0.9463	-0.6	0.0303	-0.173	-1.6137	1.9129	-0.6399	0.6444	-0.6685	1.7898	0.0424	0.5986	-1.2735	-1.2546	0.1469	-1.3334	0.4944	0.8251
1.2479	0.8123	-0.3507	0.3411	-0.0194	-0.2561	-0.4596	-1.5779	-0.6763	-1.5121	-0.1854	-1.3346	0.8234	0.3948	0.0655	1.321	-0.9129	-1.5713	0.2081	-1.1328	-0.7856	2.4196	-0.2749	1.3948	-0.1917	0.1284	0.4943	0.7377	-0.4596	-1.5779	0.202	-0.938	0.1818	0.5827
0.3121	0.7418	-0.3612	0.0106	-1.1429	-0.1208	-0.0512	-0.8884	-0.4647	-1.0031	-0.6343	-0.4565	0.5829	-0.9498	0.6199	0.451	-0.7703	-0.7979	0.3362	-0.304	-0.4343	0.3091	-0.3222	0.7452	-0.0098	0.5011	0.4908	1.1548	-0.0512	-0.8884	1.3932	-0.9385	0.0903	0.0489
1.0054	1.0318	-0.5986	-0.4402	-0.5952	0.053	-0.7304	0.4965	-0.1148	-0.5561	-0.1573	-0.2705	0.4119	-1.5576	0.7365	0.689	-1.1506	-0.2791	0.9696	-0.72	-0.6305	0.2852	-0.3095	0.4411	-0.8024	0.586	0.8416	1.4877	-0.7304	0.4965	2.057	0.5915	0.3245	3.1163
1.0435	1.1073	-0.7111	-0.37	-0.1409	0.4198	-0.9672	0.8682	-0.7771	-0.5427	-1.0079	-0.8342	0.5623	-0.5326	1.152	0.4952	-1.401	-0.2531	0.9774	-1.5448	-0.0594	0.8532	-0.5415	0.6522	-0.8265	1.2764	0.4672	1.0194	-0.9672	0.8682	0.82	0.0107	0.4595	0.7175
0.547	0.3965	-0.6262	-0.5707	-0.7094	1.3064	-0.0365	0.3356	-1.0865	-2.0854	-0.2847	-0.4776	0.5445	-0.1258	0.3793	0.6682	-1.9543	-0.0152	0.092	-0.9525	-0.4849	0.5534	-0.7371	0.2937	-0.7871	0.5721	-0.8577	-0.4288	-0.0365	0.3356	0.2712	0.5014	-0.4088	-0.3265
0.0199	1.6225	-0.4593	-0.3934	-0.2353	0.6334	-0.762	0.3247	-0.1363	-0.7225	-0.5991	-0.8813	0.2612	-0.852	0.2337	1.2359	-1.495	-1.8145	0.5523	-0.9046	-1.1366	0.3727	-1.6322	0.6045	-0.4977	1.2728	-1.5039	-0.0933	-0.762	0.3247	0.7413	0.9593	-0.3678	-0.0892
0.7656	1.0745	-0.5374	-0.3047	-0.7697	0.7532	-0.0783	2.359	-1.8339	-0.5986	-0.3326	-0.303	0.4623	-0.2076	0.4023	0.7677	-1.273	-0.5434	0.0926	-0.9084	-0.2672	0.0988	-1.1706	0.5477	-1.1457	-0.2815	-1.2993	1.1051	-0.0783	2.359	0.0499	-0.762	-0.7856	1.7664
0.7083	1.3208	-0.5713	-0.1357	-0.8501	1.0299	-0.7658	0.2791	-0.4575	-0.2002	-0.3168	-0.5539	0.0328	-0.1676	0.3583	0.2265	-1.7387	-0.4015	1.4403	-0.5747	-0.9427	0.5501	-0.3929	0.2613	-0.9335	-0.5973	-0.7077	0.9373	-0.7658	0.2791	0.4683	-0.2285	-0.9759	0.2256
1.7701	1.2077	-0.6853	-0.475	-0.4015	0.6857	-0.6874	0.5126	-1.0337	-0.8107	-1.1605	-1.2917	0.1454	-0.1638	1.2311	1.2488	-0.8741	-0.6256	0.583	-2.0257	-1.1595	0.0005	-1.1282	-0.0759	-1.2605	0.8878	-2.375	0.8664	-0.6874	0.5126	0.8128	-0.5177	-0.4559	-0.5043
1.8347	1.1259	-0.5141	-0.3301	-0.7588	1.5721	-0.7512	0.0047	-0.0191	-0.2218	-0.7637	-0.5923	0.0609	-0.5952	0.0654	0.2704	-0.8248	-0.5004	0.9185	-0.1484	-0.3253	0.088	-0.8207	-0.1152	-0.7078	1.1641	-0.0067	0.6682	-0.7512	0.0047	3.4435	-0.2356	-1.0386	-0.9078
0.2652	0.269	-0.6711	-0.2428	-0.4614	2.2729	-0.3358	-0.7967	-0.2746	-0.3912	-1.1178	-0.4884	0.0832	-0.0273	1.0884	0.1221	-0.6896	-0.1118	0.9409	-0.4106	-0.3985	1.7017	-0.72	-0.0416	-0.7174	0.6606	-0.2314	0.1063	-0.3358	-0.7967	0.2197	0.4999	-1.0808	0.0973
1.6693	0.1787	-0.6516	-0.3317	-0.9646	0.354	-0.621	-0.8514	-0.5979	-0.1926	-0.9331	-0.1314	0.6421	-0.255	0.7276	0.218	-0.0695	-0.0329	0.0718	-0.1881	-0.8386	0.7887	-1.3998	-0.0972	-0.7357	0.0793	-0.8447	0.6604	-0.621	-0.8514	0.8565	0.9477	-0.9477	1.9705
1.416	2.4869	-0.481	-0.4837	-0.5819	0.2205	-1.1586	-0.0929	-0.226	-0.0699	-1.2658	-0.6216	0.6619	-0.4052	0.2013	1.873	-0.4932	-1.2744	0.6194	-0.1588	-0.2422	0.4139	-1.812	-0.0321	-1.1261	0.492	-0.4194	0.7538	-1.1586	-0.0929	0.5831	1.2021	-0.7131	1.6029
1.0763	1.1097	-0.3651	-0.4211	-0.7781	0.4419	-1.3681	-0.4474	-1.8202	-0.549	-0.6143	-0.6558	0.7685	-0.8143	0.5749	1.1229	-1.126	-0.7408	2.026	-0.061	-1.1142	0.8953	-1.6527	-0.4087	-0.9292	1.3024	-0.4803	1.3876	-1.3681	-0.4474	-0.8587	0.0332	2.6872	0.2446
0.9076	0.4833	-0.661	-0.4619	-0.7997	0.4554	-1.7966	-0.4384	-0.0045	-0.7225	-0.6986	-0.2662	0.3809	-0.5589	-0.9372	1.1392	-0.6969	-0.6146	1.8825	-0.8451	0.6152	1.0333	0.1997	-0.0756	0.1444	0.7665	-0.0066	0.7635	-1.7966	-0.4384	-1.1427	0.0543	1.4274	-0.2859
1.5803	1.0315	-0.9819	-0.5971	-1.0604	0.5091	-1.231	-0.3111	-1.0405	-0.2532	-1.6252	-0.8968	0.7716	-1.2249	-0.8392	1.0296	-0.6669	-1.0513	1.1236	-0.6733	0.676	0.7102	0.4539	-0.0277	0.7609	0.9526	-1.1264	-0.6617	-1.231	-0.3111	-0.6275	0.8654	0.7261	-0.5636
0.249	1.2583	-0.1818	-0.0124	-0.8652	0.0084	-0.4987	-0.0893	-0.5965	-0.6452	-0.2853	-0.0075	0.6546	-1.5514	-1.6764	0.5785	-0.9388	-0.1985	0.9052	-1.4976	0.0997	0.6029	1.3241	-0.2038	-0.0927	-0.5364	0.9032	0.5189	-0.4987	-0.0893	-0.4271	1.7678	0.2693	-0.0614
2.3944	0.7884	-0.6899	-0.3138	-0.1141	0.0701	-1.4411	0.6274	-0.6061	-0.7673	-0.4366	-0.4863	0.9527	-0.9465	-0.165	0.999	-0.6817	-0.0735	0.0639	-0.4922	0.4263	0.4686	-0.139	-0.0683	0.0762	-0.1015	-0.2135	0.9473	-1.4411	0.6274	-0.7685	-0.4565	-0.1238	0.4006
1.0812	0.0552	-0.3328	-0.3165	-0.2811	0.6627	-0.4068	-1.6305	-2.0831	-1.4562	-0.4001	-0.1643	0.4212	-1.5613	-0.6425	0.5336	-0.6269	-1.0024	1.2165	-1.5732	0.1008	1.0524	-0.1023	-0.7381	0.1335	-0.0715	-0.0837	0.1016	-0.4068	-1.6305	-0.7556	-0.2035	-1.0254	0.0177
1.282	1.1825	-0.6755	-0.083	-0.7444	0.5291	-0.0218	-0.5438	-1.1131	-0.5792	-0.3859	-0.7602	0.3298	-1.2377	-0.9267	0.4954	-0.4843	-0.09	0.5484	-1.0231	1.0612	0.3148	-1.3055	-0.1582	0.0864	-0.5297	-1.4476	0.5279	-0.0218	-0.5438	-1.3334	-0.4042	-0.6966	-0.753
1.4767	2.3498	-0.3795	-0.562	-0.6527	1.1283	-2.2226	-1.128	-0.7263	-0.0154	-0.7234	-0.5319	1.7828	-0.0434	-0.175	1.517	-0.7274	-0.3555	1.1171	-0.2709	0.0757	0.6351	-1.3757	-0.3805	-0.3711	-0.2345	0.0067	0.6901	-2.2226	-1.128	-1.1042	-1.3506	-0.9283	-0.8132
0.732	0.4083	-0.465	-0.5974	-0.463	0.9387	-0.2745	-0.6022	-0.4046	-0.4332	-0.899	-0.6895	1.1771	-1.2327	-1.6516	0.6694	-0.1058	-1.1196	1.5799	-0.6131	1.1992	0.4998	-0.2351	-0.4884	-1.2437	-0.0082	-1.169	0.9756	-0.2745	-0.6022	-0.7795	-0.7787	-1.0737	-0.6043
1.3048	1.5047	-0.9759	-0.826	-1.0108	0.9273	-0.9754	-0.2234	-0.6255	-1.0738	-0.3483	-0.5131	0.0693	-0.9301	-0.8758	1.1814	-1.345	-0.6575	0.4328	-0.0116	0.0225	0.4173	-0.7803	-0.1136	-0.6748	-1.4143	-1.1448	0.1733	-0.9754	-0.2234	-0.5138	-0.6883	-1.1038	-1.0705
0.3904	1.6551	-0.367	-0.0918	-0.2973	-0.3147	-0.1471	0.1936	-0.7124	-1.8573	-0.8779	-0.255	0.2471	-1.7232	-0.3803	0.2953	-0.4125	-0.7667	0.3154	-0.0049	1.0923	0.3456	-1.0174	-0.4231	-0.1807	-0.2194	-0.5217	0.8112	-0.1471	0.1936	-0.4929	0.4258	-0.4982	0.0275
0.6685	1.0518	-0.6346	-0.1797	-0.6762	-0.01	-0.3919	0.3202	-0.407	-0.295	-1.7553	-0.3367	0.2909	-0.2861	-1.0485	0.4246	-1.2335	-1.7086	2.0034	-0.5296	0.2264	1.1698	-1.2516	-0.9462	-0.9045	-1.2439	-1.2702	-0.4181	-0.3919	0.3202	-0.3363	0.4395	-0.5556	-0.1036
2.1036	0.6542	-0.3521	-0.1767	-0.6775	-0.1416	-1.5843	0.3421	-0.6052	-0.3966	-1.1616	-0.1191	0.1738	-0.2254	-0.0908	0.2549	-0.8903	-0.062	1.0214	-0.4319	-0.387	-0.0189	0.189	0.6635	1.0005	0.2278	-1.0956	0.8714	-1.5843	0.3421	-0.6836	-0.4254	-0.5459	-0.4569
1.359	0.3145	-0.1898	-0.2639	-0.0058	-0.8321	-0.7154	-0.4864	-0.1783	-0.9505	-0.6681	-0.0901	1.8183	-0.5477	-1.8266	0.8714	-0.9228	-0.551	0.911	-0.9138	-0.4205	-0.1042	0.5643	0.5969	-1.0871	0.7008	0.6475	1.3575	-0.7154	-0.4864	-0.581	1.1952	-0.2688	0.0113
1.0295	2.1929	-0.5268	-0.428	-0.4646	-0.4718	-0.061	-0.7532	-1.1339	-0.2267	-0.8595	-0.174	0.5749	-0.1895	-0.1277	0.6781	-0.6583	-1.0126	1.0584	-0.9788	-0.91	-0.2327	0.7862	0.7867	-0.1504	0.137	-0.204	1.1014	-0.061	-0.7532	-1.1178	1.1319	-0.6849	-0.3774
0.4676	1.1519	-0.7097	-0.4062	-0.8043	-0.5276	-1.0959	-0.9612	-1.3791	-0.0461	-0.9996	-0.7399	0.2308	-1.0772	-0.3733	1.4477	-2.1102	-0.16	0.1361	-0.3714	-1.467	-0.1213	0.8482	1.2128	-1.297	1.5496	-2.16	0.4412	-1.0959	-0.9612	-0.6529	-0.3689	-0.5229	0.7853
1.3117	1.6998	1.2786	-0.166	0.494	-0.4997	0.0588	-0.6329	-1.1635	-0.3802	-0.2757	-1.483	1.1648	-0.2371	-0.1994	0.5286	-0.9976	-0.5744	0.7669	-0.6159	-1.3537	-0.3991	-0.3656	0.2508	0.1186	0.003	-0.2017	1.029	0.0588	-0.6329	-0.1172	-0.4048	-0.3427	0.092
2.3835	0.0324	0.1353	-0.4298	0.7383	-0.7516	-1.204	-1.0861	-0.9882	-1.4614	-0.2973	-0.1912	0.9134	-0.3404	-0.7906	0.4462	-0.0747	-0.3041	0.4247	-0.1305	-0.7891	-0.1756	-1.0052	0.7387	0.0182	0.8653	-0.278	1.4222	-1.204	-1.0861	0.3542	-0.8125	0.0738	0.4619
0.864	0.0437	0.9065	-0.7458	0.4682	-0.0154	1.5983	-0.2407	-0.5305	-1.1223	-1.1124	-0.4083	0.3567	-0.5687	-0.0605	1.4976	-0.6521	-0.8223	0.3016	-0.0334	-0.0936	-0.3301	-0.9049	0.7286	-0.5882	0.8769	0.4772	1.1827	1.5983	-0.2407	1.2027	-0.5026	0.0678	-0.1926
0.681	1.0889	0.3058	-0.6793	1.7483	-0.3663	-0.7449	-0.6569	-0.5339	-0.1931	-1.3032	-0.4448	0.8776	-0.7572	-0.409	0.3782	-1.0609	-0.0143	1.5557	-0.4297	-0.6701	-0.0928	-0.2724	0.0744	-1.1947	0.1698	0.1964	0.3177	-0.7449	-0.6569	-1.0662	-0.2488	-0.8565	-0.6128
1.6384	0.0418	0.0689	-0.7117	-0.5192	-0.659	-0.1155	-0.7239	-0.4454	-0.2147	-0.0617	-0.096	0.4396	-0.1467	-0.7891	1.2648	-0.1963	-0.4518	1.7083	-0.4101	-0.3715	-0.2286	-0.3888	1.8252	-1.1787	0.7766	0.242	1.7797	-0.1155	-0.7239	0.4564	-0.8486	-0.3845	-0.8132
0.4273	0.2197	2.5177	-0.569	-0.6106	-0.6358	-0.6352	0.3516	-0.285	-0.1327	-0.843	-0.9377	3.4202	-0.3192	-0.1456	0.553	-0.0333	-0.299	0.1007	-1.497	-1.4446	-0.6295	-1.0445	0.6868	-0.6224	0.0056	-1.5824	0.3286	-0.6352	0.3516	-0.5901	0.0179	-0.7562	-0.341
1.0983	0.6804	1.5061	-0.7813	-0.6321	-0.3952	-0.8059	0.2594	-1.6489	-0.6286	-0.9449	-0.0115	-0.8834	-0.1979	-0.0332	0.7689	-0.3902	-0.4258	0.5576	-0.5529	-2.0222	-0.9863	-0.6034	0.0595	-0.9389	0.6944	-0.4403	-0.5059	-0.8059	0.2594	-0.5274	-0.5366	-0.2582	-0.9676
3.1421	1.7433	0.6509	-0.4994	-0.9093	-1.2002	-1.0543	-0.9816	-0.7626	-1.2865	-1.1498	-1.3445	-1.5199	-0.3837	-0.2042	0.877	-1.5537	-0.0535	1.12	-0.4434	-1.2311	-0.3246	-1.6547	0.3305	-1.3358	-0.6155	-1.013	0.8818	-1.0543	-0.9816	-0.5216	0.7629	-1.0821	0.6063
0.6428	0.5261	-0.5591	-0.2448	2.8087	-0.3465	0.5262	-0.5545	-0.7152	-0.5222	-0.656	-0.4541	-0.3639	-0.7061	-0.329	0.4975	-1.2814	-0.0574	0.2161	-0.2984	-0.3258	-0.1988	-1.5745	0.5352	-0.9063	-0.3364	-0.3513	0.9819	0.5262	-0.5545	-0.8045	0.6995	-0.3338	1.3612
2.0295	0.2223	-0.7566	-0.4752	0.3631	-0.0859	-0.778	-0.3619	-1.387	-0.0532	-0.6034	-0.4218	-1.6489	-0.0866	-0.7192	0.3581	-0.4678	-0.4616	0.5669	-0.061	-0.7588	-0.3472	-0.0542	0.3038	-0.9197	-0.7695	-0.1764	-0.4208	-0.778	-0.3619	0.4156	0.783	-0.5277	0.6406
1.2043	1.0349	-0.5043	-0.5287	0.3885	-0.5366	-0.2733	-1.2966	-0.9563	-0.9123	-0.9579	-0.239	-2.1487	-0.8861	-0.1004	0.6247	-0.6185	-0.1573	0.6596	-0.7224	-0.1059	-0.0718	-1.1171	0.2862	-0.8401	-0.1569	-0.2218	-0.9521	-0.2733	-1.2966	0.4631	0.4136	-0.2786	0.5274
1.0285	0.3884	-0.4588	-0.4697	2.0126	-0.7953	-0.0799	-0.8465	-1.3167	-0.7332	-0.8581	-0.618	-1.6334	-0.9903	-2.2395	0.9962	-1.2642	-0.4413	0.0687	-1.1378	-1.8551	-0.1838	-0.8655	-0.6193	-0.7295	0.244	-0.764	0.432	-0.0799	-0.8465	1.0343	0.9835	-0.2986	0.9348
1.4234	0.5075	-0.1048	-0.5663	0.0489	-0.6697	-0.4636	-0.7556	-0.7077	-0.2844	-1.1562	-0.1854	-0.6277	-0.2179	-2.0884	1.0211	-0.4132	-0.3169	1.9424	-0.5119	-0.3748	-0.4435	-1.8937	-0.7281	-1.0731	0.4141	-1.5534	0.7657	-0.4636	-0.7556	-0.0178	0.1325	-0.2789	-0.6547
0.771	0.0201	-0.6904	-0.5452	0.0568	-0.7029	0.2016	-0.563	-1.3647	-0.0751	-0.8559	-0.946	-1.8404	-1.0471	-1.1399	1.2753	-0.5148	-0.2876	0.8651	-0.332	-0.9614	-0.4611	-0.4522	-0.6484	-1.1113	0.0301	-0.4389	0.6679	0.2016	-0.563	-0.0203	0.1545	3.4504	-0.8237
1.679	0.296	-0.3752	-0.5586	1.7584	-1.0889	1.486	-0.8237	-0.1549	-0.1979	-0.1427	-0.7681	-1.6826	-0.4257	-0.2597	0.6519	-0.4311	-1.2724	0.8218	-1.3793	-0.3705	-0.3649	-0.9237	-0.7312	-1.2686	0.9962	-0.1872	0.2832	1.486	-0.8237	-1.1365	-1.0952	-0.6666	-0.9876
0.1303	-1.3102	-0.5268	0.5872	0.3864	0.6837	0.4366	-0.3904	-0.8584	-0.549	-0.261	-0.0279	-0.0665	-0.777	-0.7148	1.2759	-0.3835	-1.362	0.4547	-1.947	-1.5283	-0.4523	-0.7974	-1.162	-1.2962	0.1367	-0.8479	0.2887	0.4366	-0.3904	-0.2325	-1.0909	-1.0614	-0.1367
0.4427	-0.4347	-0.6211	0.6391	1.7728	-0.5585	0.4016	0.0615	-0.603	-0.0465	-0.9574	-0.1952	-1.91	-0.1602	-1.8095	0.6022	-0.1081	-0.8746	0.3623	-1.4513	-1.2466	-0.1009	-0.4804	-0.342	-1.1018	0.3532	-2.5048	1.3563	0.4016	0.0615	-1.3587	0.4807	-0.8617	-0.2218
1.6115	-0.5336	-0.0212	0.2692	0.893	-0.7383	0.9548	-1.3136	-0.9337	-0.0592	-0.989	-0.6728	-1.8494	-0.0051	1.5658	0.0851	-1.0823	-1.2063	-2.1188	-0.9701	0.3837	-0.3105	0.3951	-0.9226	0.941	0.605	1.478	-0.4081	0.9548	-1.3136	-0.4234	-0.1055	-0.434	1.6155
2.2122	-0.2621	-0.4237	0.1028	0.2538	-0.6305	0.4971	-0.6066	-1.5958	-0.0272	-1.5158	-0.2856	-0.2187	-1.2097	0.5459	0.8457	-0.1911	-1.9684	-1.1982	-0.3765	0.8996	-1.1028	0.2501	-0.4662	0.8321	-0.9883	0.5663	0.3081	0.4971	-0.6066	-0.0762	-0.5552	-0.5188	-0.7073
0.7953	-1.2525	-0.6486	2.4607	1.7957	-0.2494	-0.2253	-0.254	-0.2714	-0.387	-0.7724	-0.2968	-1.5676	-0.7095	0.2945	1.1109	-0.1926	-1.4773	-0.9523	-0.6701	1.0178	-1.1082	0.5246	-0.0499	0.856	-0.5973	1.1784	0.5189	-0.2253	-0.254	-1.3719	-0.8376	-0.8908	0.0279
0.1295	-0.462	-0.4978	-0.3082	0.687	1.3495	-0.3799	1.298	-0.1268	-0.5964	-0.9807	-0.4597	-2.3453	-1.1555	0.0787	0.3351	-0.0041	-0.0589	-1.2076	-0.2864	0.173	-0.0033	0.618	-0.3802	0.2796	-0.4051	0.8593	0.7352	-0.3799	1.298	-0.6148	2.6605	-0.5194	1.4484
2.8064	-0.2904	-0.5924	-0.0467	2.9831	0.5894	-0.3984	1.4929	-0.5476	-0.9337	-0.1798	-0.5419	-1.9205	-0.9747	0.7754	0.8646	-0.0199	-0.0285	-0.5884	-1.1292	1.0479	-0.1037	1.3645	-0.5689	0.475	-0.2837	1.4044	0.0481	-0.3984	1.4929	-0.6525	1.0515	-0.3151	-0.334
0.8589	-2.3939	-0.2945	-0.3966	1.0465	0.1832	-1.2088	4.5561	-0.5492	-1.4791	-0.9514	-0.3487	-0.3931	-1.041	1.2232	0.7884	-0.1504	-0.629	-0.6736	-0.5183	1.381	-0.8353	1.1433	-0.4358	1.6051	-0.7137	1.0102	0.6999	-1.2088	4.5561	-1.0243	0.7668	-0.3146	-0.292
1.1673	-0.0793	-0.043	-0.3869	0.8809	0.0045	-0.7955	-1.6903	-0.1762	-0.4864	-0.675	-0.7373	-1.5323	-0.2228	1.7322	0.6488	-0.8547	-0.9974	-0.3367	-1.0557	0.4514	-0.1635	0.1753	-0.3851	0.8904	-0.2884	0.5149	0.5598	-0.7955	-1.6903	-0.1097	2.2075	-0.0701	0.9244
0.1366	-0.5283	-0.2444	-0.4932	2.6686	0.7896	-0.9522	-1.0549	-0.0141	-0.3304	-0.5477	-1.4229	-1.1878	-0.952	0.0725	1.7444	-1.0312	-0.6079	-0.019	-0.476	0.5534	-1.3693	1.1249	-1.0155	0.5676	-1.3698	1.6004	0.168	-0.9522	-1.0549	-0.2428	2.0117	-0.553	0.2398
0.0973	-0.2779	-0.4354	-0.2192	0.0507	0.4156	-0.4469	-0.5799	-0.8639	-0.2868	-0.1167	-0.7931	-0.6567	-0.5413	1.4245	0.9256	-0.7352	-0.6214	-0.3918	-1.198	0.0021	-1.2617	1.8539	-0.7114	1.2011	-0.9587	1.3559	0.5366	-0.4469	-0.5799	-0.658	0.2863	-0.1288	-0.0324
0.4653	-0.239	-0.5102	-0.4082	-0.4311	-0.2342	0.2147	0.1829	-0.2213	-0.2575	-0.7107	-0.021	-0.8816	-0.4002	0.7469	0.7754	-0.7001	-0.3244	-1.1888	-0.0223	0.7692	-1.0389	0.3102	-0.4936	0.6569	-1.1382	-0.362	-0.2886	0.2147	0.1829	0.9391	0.2932	-0.5008	1.3693
0.7969	-0.7514	-0.536	-0.4014	-0.5325	-0.7775	0.0508	1.7315	-0.1963	-0.0984	-0.0111	-0.1727	-0.882	-0.5752	0.4016	0.672	-0.2767	-1.3445	-1.1482	-1.0653	0.8606	-1.3549	0.7063	-1.7233	-0.095	-1.1854	1.4216	-1.4343	0.0508	1.7315	0.126	0.3285	-0.1496	-0.8494
1.6215	-0.054	-0.3362	-0.3455	-0.0641	-0.8804	0.0758	-0.6482	-0.5619	-0.164	-1.2452	-0.3894	-0.5726	-0.6643	1.0924	1.212	-0.5033	-1.1631	-0.8774	-0.7313	0.2477	-0.8727	0.3737	-0.2946	-0.3088	-1.3641	-0.3039	-0.6125	0.0758	-0.6482	-0.0595	0.1325	1.132	0.2795
0.2213	-0.314	-0.5592	-0.3088	-0.2137	-0.2359	0.4072	-0.8776	-0.3115	-1.337	-0.8478	-0.0048	-0.5847	-0.8677	0.1448	-0.9809	-0.4216	-0.5038	-0.1744	-1.1886	1.5332	0.8069	-0.6923	1.0369	0.3324	1.1082	0.5663	0.6225	0.4072	-0.8776	-0.8423	0.2387	-0.9335	-0.2416
0.5646	-0.1351	-0.5278	-0.579	-0.1719	-1.072	-0.1981	-0.1285	-0.6687	-0.6455	-1.1643	-0.715	-0.5617	-0.8073	0.5766	-0.4484	-0.8314	-0.1939	-0.6602	-0.0402	0.9879	0.6381	-0.7188	1.1802	0.3091	0.7949	0.0508	1.0409	-0.1981	-0.1285	0.2208	0.2133	0.4875	-0.4829
1.854	-0.8819	-0.4308	-0.5516	-0.2415	-0.0012	-0.391	-0.1761	-1.1023	-1.5625	-0.3695	-0.3128	-0.014	-0.4365	0.0638	-0.0783	-0.2187	-0.1489	-0.9091	-1.1717	2.7726	0.9177	-0.8138	0.118	0.4124	0.6432	0.9002	0.8452	-0.391	-0.1761	0.6904	-0.7187	0.0693	0.0297
1.3044	-0.2228	-0.3578	-0.3	-0.4534	-0.3857	-0.7399	-0.6474	-0.9501	-1.9673	-0.5323	-1.1013	-2.0536	-0.1297	0.1331	-0.2733	-0.0907	-0.0876	-0.01	-0.7927	0.3211	1.5888	-0.9666	1.1971	0.7682	1.313	-0.6884	1.0418	-0.7399	-0.6474	1.3201	-0.4537	1.1631	-0.3895
1.1226	-0.4786	-0.2393	-0.6685	-0.6945	-0.8252	-0.1817	1.2814	-1.0215	-0.538	-1.2031	-0.0869	-0.6871	-0.9988	0.1334	-1.985	-0.4631	-0.6106	-0.8612	-0.5221	0.321	1.5287	-0.6854	0.3935	-0.3666	1.0335	0.1624	1.3741	-0.1817	1.2814	0.5269	1.4255	-0.7084	-0.1994
1.2018	-0.1195	-0.2851	-0.6983	-0.6415	-0.8256	-0.3857	0.1703	-0.7871	-0.2303	-0.7495	-1.0943	-0.0343	-0.5739	0.4705	-0.1798	-1.2802	-0.299	-1.2925	-0.2209	2.1073	1.4405	-0.0015	0.0355	-0.3473	0.6763	0.9303	1.3072	-0.3857	0.1703	0.0307	0.4162	-0.1028	-0.3697
1.1726	-0.4261	-0.3941	-0.4899	-0.5527	-0.6851	-1.011	-0.4309	-0.7035	-0.3281	-0.3065	-0.1573	-0.6714	-0.1677	0.0932	-0.087	-0.8824	-0.1407	-0.1212	-0.0281	0.0787	0.2485	-0.5188	0.3155	-0.4768	0.4309	0.4447	0.4549	-1.011	-0.4309	-0.9772	0.8546	-0.3883	0.2434
1.0535	-0.2041	-0.2061	-0.5911	-0.5428	-0.3972	-0.9229	-0.5338	-0.1616	-1.0093	-0.5416	-1.3536	-0.8294	-0.7665	0.9933	-0.4082	-0.5368	-0.272	-0.3693	-0.6801	0.6291	0.2179	-0.0596	0.4196	-0.5822	-0.0139	0.2854	1.338	-0.9229	-0.5338	-0.3846	3.5066	-0.4427	-0.5684
0.4372	-0.1759	-0.2456	-0.7295	-0.2889	-0.5859	-1.1149	-0.4493	-0.0552	-0.6861	-0.8585	-1.2342	-1.4928	-0.0932	1.0528	-0.9622	-0.1701	-0.5825	-0.4212	-1.2618	0.9724	0.6768	-0.2147	0.0967	-0.3214	-0.6323	1.0501	-0.2793	-1.1149	-0.4493	-0.107	0.2377	-0.2336	-0.3691
0.379	-0.5088	-0.5395	-0.4542	-0.7284	-0.4558	-0.0502	-0.8437	-0.2304	-0.8506	-0.5793	-0.7997	-0.5205	-0.9664	0.5366	-0.366	-1.1926	-0.9038	-0.2847	-0.1505	0.0062	0.1516	-1.4522	-0.1216	-0.6176	0.0725	-0.6308	0.7429	-0.0502	-0.8437	-0.1121	0.4902	-1.0234	-0.9186
1.4766	-0.2456	-0.0182	-0.2889	-0.2991	-0.7267	0.643	-0.0577	-0.6255	-0.0093	-1.0616	-0.6109	-0.8882	-1.3035	0.9256	-0.724	-0.2671	-0.1149	-0.3862	-0.2042	0.0369	0.581	-1.0562	-0.0602	-0.343	0.9503	-0.6562	-0.2331	0.643	-0.0577	0.4016	-0.6447	0.0667	0.493
0.8687	-0.5572	-0.6352	-0.0473	-0.4337	-0.5004	0.118	-1.091	-0.4917	-0.3828	-0.9012	-0.2007	-0.6981	-0.2582	0.1903	-1.1781	-0.438	-0.7987	-0.9026	-1.3196	0.95	1.7889	-0.3562	-0.2622	-0.7922	-0.8904	-0.086	0.6417	0.118	-1.091	0.0975	-0.252	-0.8336	-0.3671
0.0692	-0.615	-0.0652	0.8488	-0.7164	0.4541	0.6366	-0.3915	-0.261	-1.2659	-0.5285	-0.4214	-1.0126	-0.0591	0.9101	-0.5807	-0.1058	-0.2141	-2.1145	-0.3697	-0.0624	0.2327	0.6587	-0.3656	1.0089	-0.84	0.6177	0.5752	0.6366	-0.3915	-0.5887	-0.8622	0.6989	-0.3484
0.1748	-2.2367	-0.7325	1.4929	-1.1884	2.6684	0.2939	0.8468	-0.6793	-0.0719	-0.6211	-0.2484	-0.3657	-0.1046	0.4041	-0.3155	-0.2178	-0.5442	-0.5254	-0.6628	-0.6315	1.5958	0.3221	-0.0257	0.0952	-0.4837	1.0501	0.6151	0.2939	0.8468	-1.2578	0.7815	-0.9245	0.8409
0.1702	-0.5418	-0.4809	0.0886	-0.862	4.3164	0.2443	-0.3809	-0.3235	-0.1957	-0.7795	-0.5127	-0.7104	-0.0114	0.7859	-0.0613	-0.4645	-0.0143	-0.4461	-0.5742	-0.8344	0.6641	0.6026	-0.8297	0.4085	-0.6413	1.339	0.6034	0.2443	-0.3809	-0.2753	-0.5325	-0.0754	3.7573
2.1495	-0.4627	-0.5594	0.0067	-1.0357	-0.3367	0.0761	1.597	-0.0944	-0.0107	-1.4936	-0.015	-0.5477	-2.064	0.1437	-0.1369	-0.0216	-0.4913	-0.548	-0.7904	-0.0375	0.4874	0.1417	-0.1783	0.401	-0.1599	0.8644	0.3456	0.0761	1.597	-1.0564	0.975	-0.9671	1.5732
1.1105	-1.6354	-0.2989	0.1594	-0.1575	-1.0751	0.3818	1.942	-0.1997	-0.3919	-0.1052	-1.0207	-0.6478	-1.241	0.945	-2.0289	-0.5087	-0.1555	-0.294	-1.6807	-1.3545	1.0035	1.2328	-0.9794	1.2015	-1.3624	0.3026	-2.0901	0.3818	1.942	-0.6057	-0.1985	-0.1311	0.5597
0.4053	-1.6867	-0.4014	0.5286	-0.7374	-0.471	-0.5649	1.2295	-0.8687	-0.9858	-0.0065	-0.1161	-1.5379	-0.894	0.0471	-1.3509	-0.096	-1.2195	-1.3912	-0.4476	-0.0019	-0.2675	0.6494	1.5572	0.1364	0.9298	0.3726	0.594	-0.5649	1.2295	0.3183	-0.7658	2.1032	-0.7975
1.0237	-0.665	-0.707	0.2482	-0.5484	-0.5773	-1.1958	-0.2807	-1.3582	-0.287	-0.3309	-1.0747	-0.978	-0.1731	1.432	-0.0058	-0.8582	-1.0281	-0.331	-1.8437	-0.5303	-0.6451	1.5094	0.1073	1.7365	-0.6505	1.4024	0.9473	-1.1958	-0.2807	0.2997	-1.0408	-1.027	-0.4739
1.5439	-0.9595	-0.6862	0.9689	-0.6407	-0.2977	-0.3207	0.262	-0.9469	-1.8268	-0.6147	-0.1012	-0.0213	-0.739	1.3274	-0.5081	-1.0991	-0.3212	-0.9264	-0.0054	-0.11	-0.3554	0.4823	0.3288	0.6437	-0.2487	0.9659	1.411	-0.3207	0.262	0.2089	-0.6029	-1.2512	-0.8432
0.5803	-0.6131	-0.403	0.5234	-0.5665	-1.0573	-0.0941	-0.2681	-1.0619	-0.0607	-0.9301	-0.7826	-0.8856	-0.4912	0.1809	-0.442	-0.774	-0.7246	-3.0183	-0.2679	-1.0943	-0.0801	1.3181	-0.151	1.691	0.1002	-0.1528	0.5189	-0.0941	-0.2681	0.4417	-1.4846	-1.0446	-1.001
0.4633	-1.0777	-0.367	-0.5724	-0.7108	1.434	-0.8706	1.5367	-0.323	-0.2736	-0.7131	-0.2484	-1.6193	-0.2208	0.5047	-0.5576	-0.8204	-0.1126	-0.4786	-0.1458	-0.1738	-1.1655	0.6957	-0.7284	-0.1566	-0.1305	0.2544	0.5255	-0.8706	1.5367	-0.9669	1.1024	0.1514	-0.8888
0.8862	-1.3771	-0.5969	-0.743	-0.7818	1.9529	-0.5138	2.5529	-0.113	-0.5643	-0.7908	-0.3491	-0.2981	-0.1181	1.2615	-0.3708	-1.3175	-0.4462	-0.38	-0.8383	-1.204	-0.9074	0.4494	-0.1103	-1.0273	-1.0034	0.0458	0.6034	-0.5138	2.5529	-0.6055	-1.5959	2.8257	-0.9446
1.4626	-0.2507	-0.8111	-0.4298	-0.9879	0.2902	-0.3811	-0.7311	-1.0314	-0.1796	-0.6059	-0.9399	-0.5357	-0.3718	0.1314	-1.0213	-0.2208	-1.1824	-2.1301	-1.6551	-0.3623	-0.2304	0.0894	-0.0551	-0.6321	-0.2312	0.4782	1.0324	-0.3811	-0.7311	-1.4991	-1.1677	-0.6558	-0.5047
0.0482	-0.0392	-0.4777	-0.4911	-0.5098	0.1179	-0.0399	0.5126	-0.5627	-1.137	-0.757	-0.1972	-0.6113	-0.2925	0.7728	-0.5197	-0.0001	-0.0258	-0.5031	-0.1343	-0.1454	-1.2877	0.8406	-0.4447	-0.3675	-0.5861	0.5149	0.572	-0.0399	0.5126	-0.2048	-0.0085	-0.4049	-0.9471
0.2628	-0.8364	-0.3462	-0.4031	-0.1962	0.3213	-1.0162	-0.2524	-0.9118	-0.129	-1.1038	-1.1526	-1.235	-0.1583	0.5245	-0.1386	-0.5166	-0.944	-1.9065	-0.5964	-0.097	-0.1356	0.2069	-0.7532	-0.8872	-1.1867	0.5782	0.4383	-1.0162	-0.2524	-0.358	-0.7526	-0.7602	1.3366
0.4239	-0.8523	-0.7258	-0.7789	-0.2422	-0.574	-1.2212	0.1556	-0.5454	-0.3918	-0.7857	-0.0231	-0.1506	-0.0621	0.2054	-0.7696	-0.4467	-0.1043	-0.3881	-0.7318	-0.4439	-0.2286	1.7314	-0.8028	-0.607	-1.158	0.2849	-1.2678	-1.2212	0.1556	-0.6396	-1.408	-1.1974	1.0413
1.2362	-1.9322	-0.6944	-0.8328	-0.6689	-0.4178	-0.6786	1.3816	-1.1696	-0.0891	-0.6978	-0.6152	-1.7016	-0.3314	0.9905	-1.2993	-1.1962	-1.515	-0.9273	-0.7642	-0.1322	-0.3481	0.7474	-1.0918	-0.4204	-0.0505	0.3973	-0.0131	-0.6786	1.3816	-1.2854	-0.6503	-0.3809	-1.0434
0.951	-0.765	-0.4288	-0.3724	-0.7668	-0.2231	-0.0732	-0.8027	-0.7962	-0.3345	-0.1268	-0.7585	-1.3126	-0.3154	0.1738	-0.3061	-0.5769	-1.3522	-0.4347	-0.0422	-1.3329	-0.2404	0.2477	-1.1821	-0.5487	-0.7836	0.7636	-0.2432	-0.0732	-0.8027	-0.9758	-1.2397	-0.308	1.398
0.9518	-1.1917	-0.5027	-0.6101	-0.1137	-0.6293	-0.6994	1.2095	-0.9005	-1.9612	-1.1508	-0.1195	-1.7445	-1.3145	1.031	-2.2892	-0.2414	-2.1143	-0.516	-1.2866	-0.374	-0.3598	0.3497	-0.9062	-1.3571	-0.6545	0.0868	-2.2671	-0.6994	1.2095	-1.0585	0.079	-0.6579	0.8938
0.3796	-0.0585	-0.6291	-0.3815	-0.4589	-0.2582	-0.6713	-0.9987	-0.4741	-0.7467	-1.2641	-0.4884	-0.7389	-2.1833	1.0508	-0.2335	-0.3599	-1.5008	-0.6116	-0.6106	-0.9071	-1.421	0.1206	-1.6629	-0.4349	-1.3073	0.4069	-1.8604	-0.6713	-0.9987	-0.4621	1.0741	-0.3514	-0.4915
0.1592	-0.8026	-0.7617	-0.8422	-0.9275	0.1679	-1.2432	1.3486	-0.0931	-1.8245	-0.7594	0.1863	-0.4521	-0.3447	0.6707	1.2735	-0.4279	0.819	-0.7356	-0.1731	-0.0176	0.0224	0.6702	-0.5401	-1.0703	-0.0773	0.0648	0.7132	-1.2432	1.3486	-1.4814	1.2035	-0.632	-0.4937
1.5194	-0.2044	-0.3811	-0.4825	-0.2985	-0.0785	-0.6295	-0.0009	-0.9346	-0.5567	-0.8907	-0.1655	-1.9787	-0.1945	0.1788	0.1828	-0.6346	-0.5975	-0.5768	-0.0435	-0.0484	-0.4804	0.1185	0.2115	-0.9395	-0.8673	0.2196	1.2113	-0.6295	-0.0009	-0.5077	1.0341	-0.5556	2.1854
0.7719	-0.0096	-0.4878	-0.5346	-0.6326	0.3158	-0.6695	1.8379	-1.3539	0.6936	-0.3564	0.7664	-0.2125	0.428	0.3974	0.3074	-0.7489	-0.1221	-0.4411	1.2677	-0.8183	0.3324	0.1784	0.3662	-1.1974	-0.1384	0.9481	0.9612	-0.6695	1.8379	-0.8915	2.3881	-1.0107	0.9195
-0.8548	-0.6294	1.0969	-0.5281	0.0059	-0.5069	1.3067	0.5218	-0.1618	-0.9609	-0.426	-0.0761	-0.9073	0.8222	0.3928	-0.6262	-0.2839	-0.0571	-1.41	-0.7542	-2.0272	-0.6089	0.0312	0.0583	-1.3095	-1.2154	-0.0025	-0.4223	1.3067	0.5218	-0.4396	0.0251	-0.7682	-0.7389
-1.1027	1.2961	1.6572	-0.5591	-0.9872	-0.4767	-0.4834	-0.622	-0.4435	1.0425	-1.0293	-0.2131	-1.781	0.1215	0.7859	0.5601	-0.911	0.2114	-1.229	0.3805	-1.0048	0.5306	2.5196	0.694	-0.9167	0.8045	-0.0655	1.0749	-0.4834	-0.622	-1.3503	0.6486	-0.7764	-0.3739
-0.0458	0.3633	0.2325	0.5832	-0.6437	0.1966	-1.0901	0.2992	-0.2567	1.2094	-0.8201	-0.2603	-0.0869	0.2439	1.2343	-0.3611	-0.6674	0.1986	-0.9084	-0.9222	-0.2735	0.9034	-0.5708	-0.0336	0.5856	0.9236	0.4357	0.6231	-1.0901	0.2992	0.0998	-0.4834	-0.8569	-0.4697
-0.6404	0.4798	0.2192	-0.8556	-0.4008	0.1111	-0.0142	-1.3798	-0.266	0.1163	-0.494	0.1589	-0.5477	0.1476	0.131	0.2823	-1.506	-0.1691	-0.0966	1.0277	-0.5861	-0.0057	-0.2866	-1.864	0.0263	-0.9896	0.1566	-0.9403	-0.0142	-1.3798	-1.129	-1.3444	-0.2271	-0.6537
-0.251	-1.2846	-0.374	-0.7482	2.2667	-0.4919	0.022	1.279	-0.7347	-0.5055	-0.5819	2.8081	-0.0911	0.1192	0.6208	-0.5179	-0.1116	-0.1693	-0.8531	0.8418	-0.6427	-0.18	-0.3337	-0.7506	0.7205	0.1697	1.238	0.6769	0.022	1.279	0.999	2.6409	1.5708	-0.6987
-0.9482	-0.7497	-0.8501	-0.613	0.7288	-0.5269	0.3816	0.139	-0.0859	-2.026	-0.6455	-0.9231	-0.289	0.4046	1.38	0.4186	-0.828	-0.3272	-1.8118	-0.8713	-0.1101	-1.8335	-0.2293	0.5631	0.6633	-1.2854	0.5796	1.6013	0.3816	0.139	-0.5891	-0.8624	1.1092	0.8409
-0.8094	-0.5952	-0.5268	3.9613	0.1298	-0.6103	0.254	-0.4477	-0.8327	-0.2974	-0.5546	-0.8784	-1.7976	-0.8515	0.1613		-0.1358		-0.3871		-0.7793		-0.7291		0.1119		0.3049		0.254	-0.4477	-1.5014	-0.7483	-0.6048	-0.3754
-0.6952		-0.2961		0.1799		-1.0487		-0.2547		-0.6273		-1.5204		0.7071		-0.6444		-0.0867		-1.2081		-0.2288		0.0781		-1.3742		-1.0487		0.6521		0.2232
-0.3191		-0.5722		0.3647		-0.9634		-0.1927		-1.041		-0.4992		0.9656		-1.0456		-0.5566		-0.9607		-0.3427		0.5989		-0.3623		-0.9634		-0.9457		0.5215
-0.2708		-0.2582		-0.8981		0.1111		-0.5153		-0.2731		-0.532		1.6924		-0.2671		-2.2538		-0.5855		-0.1087		-0.938		1.339		0.1111		1.536		-0.2744
-0.7668		-0.4494		-0.5641		0.5294		-0.7407		-0.6347		-1.1678		0.0655		-0.5189		-1.8154		-0.4411		-0.038		-0.2803		0.0065		0.5294		0.9349		-0.7842
-0.145		-0.2157		-0.7728		0.1683		-0.9371		-1.0587		-0.4535		1.5071		-1.2202		-0.4834		-0.6008		-0.35		-0.7441		0.7183		0.1683		-0.6286		-0.633
-0.1693		-0.4648		-0.5294		0.2024		-1.8824		-0.5265		-1.1605		0.4543		-0.9688		-0.026		-1.2227		-0.1194		-1.3351		0.7984		0.2024		-1.3634		-0.531
-0.0114		-0.3205		-0.603		-0.0955		-0.1163		-0.2398		-1.261		0.2381		-0.5496		-0.0244		-0.6231		-0.2246		-1.0905		0.1872		-0.0955		0.4917		-0.7309
-0.5313		-0.47		-0.1545		-0.2845		-0.4952		-1.1202		-0.2853		0.8365		-0.7608		-1.2487		-0.2701		-0.1845		-0.888		0.8314		-0.2845		-1.5049		-0.9621
-0.6742		-0.6991		-0.5141		0.0432		-0.2734		-0.9673		-0.6592		0.0931		-0.5361		-1.6039		-1.2377		-0.05		-0.6808		0.3161		0.0432		1.3369		0.1707
-0.0052		-0.7162		-0.2154		0.0299		-1.1269		-0.0009		-0.1599		0.7568		-0.3233		-1.1028		-0.1674		-0.4529		-0.0646		0.0486		0.0299		1.8764		-0.6981
-0.1714		-0.2907		-0.7594		1.4591		-0.0318		-0.714		-0.7739		1.2691		-0.5883		-0.0372		-0.6373		-1.0101		-0.9016		0.6177		1.4591		0.1743		-0.6012
-0.7246		-0.4007		-0.4173		0.3379		-0.7812		-0.1619		-0.7098		1.26		-0.9081		-1.0442		-0.2721		-0.1269		-0.6508		1.0047		0.3379		-0.6663		0.1143
-0.1844		-0.4038		-0.9325		0.0793		-0.0487		-0.0318		-1.2904		0.5869		-0.1177		-0.3173		-0.6112		-0.1731		-0.2475		0.1772		0.0793		-0.9103		0.6001
-0.0128		-0.5804		-0.2779		0.2963		-0.3684		-0.5552		-1.6229		0.7858		-0.4167		-0.1391		-0.7301		-1.5902		-0.3639		0.2475		0.2963		-0.2038		-0.5469
-0.5478		-0.4767		-0.9633		0.7		-1.1696		-1.1369		-0.0639		1.0944		-1.3485		-0.4137		-0.7333		-1.0711		-0.5962		0.0237		0.7		-0.0786		-0.9209
-2.889		-0.7179		-1.1003		0.8912		-0.3026		-0.3764		-0.7278		0.7702		-0.2223		-0.5387		-0.8679		-0.4533		-0.8239		0.7126		0.8912		-1.4754		-0.8142
-0.1708		-0.3256		-0.9291		-0.9329		-0.2246		-0.0248		-0.7487		0.3866		-0.494		-0.315		-0.8818		-1.2123		-0.8211		0.0373		-0.9329		1.6289		-0.1966
-1.4962		-0.4199		-1.0769		-0.1712		-0.9199		-0.9418		-1.9005		1.0633		-0.0745		-0.2072		-0.0811		-0.3878		-0.189		0.7362		-0.1712		0.8747		-0.2628
-0.192		-0.5144		-0.8725		-0.4392		-0.749		-0.1156		-1.2705		0.743		-0.3294		-1.1964		-1.2227		-0.33		-0.4208		0.5575		-0.4392		-0.3229		0.1959
-0.3943		-0.4221		-0.5146		-1.0691		-0.0651		-0.3337		-0.9992		0.1953		-0.8238		-0.9323		-0.8728		-1.2458		-1.1714		0.0569		-1.0691		-1.018		0.8484
-0.3211		-0.7723		-0.0364		-1.2153		-0.9891		-0.0238		-0.3324		0.0147		-0.6325		-1.1092		-0.7279		-0.1576		-0.5535		0.661		-1.2153		-0.281		-0.8646
-0.4713		-0.7222		-0.8642		-0.1399		-0.9704		-0.7608		-1.9535		0.5954		-0.2487		-0.525		-0.7322		-0.348		-0.8578		0.805		-0.1399		-0.9781		-1.2896
-0.6579		-0.3922		-1.0956		-0.5166		-0.1682		-1.1176		-0.0913		1.313		-0.0861		-0.7435		-0.8827		-0.189		-0.0328		0.2177		-0.5166		-1.3019		-0.9133
-0.2112		-0.6003		-0.3766		-1.0728		-0.9157		-1.0376		-1.1524		0.9031		-0.9746		-0.8403		-1.5777		-0.1766		-1.0323		0.4493		-1.0728		-0.1558		-1.0449
-0.2969		0.4429		1.6028		-0.3535		-1.0844		-0.6801		-1.3958		0.0201		-0.8956		-0.3788		-0.6563		-0.6871		-0.127		-0.0481		-0.3535		-0.4148		0.1762
-0.3435		0.004		2.2115		-0.0093		-0.7855		-0.4714		-1.1619		0.843		-0.3621		-0.1716		-1.9398		-1.6151		-1.4607		-0.8041		-0.0093		-1.2122		-0.4768
-1.0083		0.6277		-0.643		0.1463		-0.7689		-0.5077		-0.6283		0.8524		-1.7107		-0.9109		-1.5345		-0.5728		-1.2115		-0.1093		0.1463		1.5969		0.4366
-0.5359		0.3431		-0.354		-0.1898		-0.6968		-0.8811		-0.6327		0.8478		-0.0268		-0.1263		-0.3837		-0.6393		-0.571		-1.0512		-0.1898		-0.518		0.8341
-0.749		0.2137		-0.7359		-0.7816		-0.2825		-1.1925		-0.2033		0.4311		-1.2078		-1.279		-0.7158		-1.137		-0.2033		-0.1451		-0.7816		-0.5228		-0.2563
-0.3654		1.5237		-0.2684		1.2054		-0.5182		-1.5999		-0.3722		0.0534		-0.2343		-0.3358		-0.7833		-1.7996		-1.3383		-3.895		1.2054		0.427		-0.8658
-0.8074		0.308		-0.5776		0.5496		-0.6435		-0.9081		-1.0004		0.53		-0.2719		-0.4325		-1.2094		-1.1695		-1.0137		-1.0236		0.5496		-1.3314		-0.8393
-0.2046		0.0724		-0.5185		-0.5168		-0.3787		-0.4206		-0.4929		0.0541		-1.3658		-0.2327		-1.016		-0.6812		-0.3943		-1.7512		-0.5168		-0.0013		0.4235
-0.0923		0.1374		-0.4398		-1.2062		-0.9018		-0.827		-1.1947		0.2104		-1.9197		-0.1866		-0.3556		-1.2868		-0.8016		-0.1808		-1.2062		-1.4781		-0.4072
-0.3961		1.9181		-0.1397		-0.2028		-0.2216		-0.8638		-0.1701		0.5353		-0.2823		-0.9332		-0.6373		-1.0809		-0.0661		-0.3631		-0.2028		-0.6217		-0.4069
-0.2472		0.5201		-0.3351		-0.2408		-0.4559		-1.052		-0.9292		-0.4028		-0.4426		-0.2169		1.0449		0.1169		0.9991		0.0203		-0.2408		-0.3008		-0.7561
-0.1222		-0.386		0.095		1.7777		-0.4227		-0.0852		-0.4551		-0.4563		-0.2663		-1.2177		0.7948		0.1163		0.6237		0.6735		1.7777		0.6532		-0.7277
-0.4974		-0.6027		2.8314		0.8226		-0.4661		-0.2361		-0.2784		-1.0203		-0.9085		-0.1849		0.5847		0.0723		0.825		0.2629		0.8226		-0.3974		-0.2008
-0.2653		-0.0422		0.2878		-0.8849		-0.7861		-0.8096		-0.9977		-0.2239		-0.6617		-1.0102		0.9632		0.1535		0.4657		1.0313		-0.8849		0.9311		-0.4824
-1.281		-0.5449		0.6563		0.5243		-0.6357		-0.0077		-0.4212		-0.1638		-0.5903		-2.3511		0.5937		1.3773		0.0563		1.3137		0.5243		-0.9558		0.2794
-0.1476		-0.8506		0.4028		0.0449		-0.5714		-0.4419		-0.7234		-1.6497		-0.7122		-0.8493		0.3276		0.4704		-0.311		1.1032		0.0449		-1.2614		-0.9079
-0.9922		-0.4709		0.2428		1.6293		-0.2413		-0.7682		-1.5409		-0.7351		-0.3877		-0.7264		0.9434		-0.3933		0.6326		0.6177		1.6293		-0.1878		-0.0767
-2.1326		-0.5561		1.4905		-0.5527		-0.6352		-1.0638		-0.4113		-1.462		-1.4689		-0.4079		0.0647		-0.3268		0.1186		0.4252		-0.5527		-1.4908		-0.4035
-1.1131		-0.3713		0.2944		-0.2587		-1.3307		-0.5559		-0.4069		-0.6688		-0.709		-0.0912		0.6834		-0.1038		1.5355		1.1165		-0.2587		-1.1912		-1.109
-0.0587		-0.659		3.0266		-0.1151		-1.1361		-0.7493		-0.3902		-0.0404		-0.1497		-0.3074		0.0142		-0.0055		0.4855		0.3589		-0.1151		-0.7753		-1.011
-0.3847		-0.4079		0.1852		-1.1304		-1.6253		-0.1127		-1.6101		-0.2511		-0.5792		-0.8416		0.4263		-0.7723		-1.2178		0.3606		-1.1304		-1.7817		-1.1233
-0.3845		-0.6095		0.7916		-0.2477		-1.023		-0.6599		-0.2819		-1.3186		-1.0308		-0.2859		0.4867		-0.8976		-0.3262		0.5961		-0.2477		-0.9296		-1.0493
-0.2405		-0.5072		-0.8113		1.1047		-0.2081		-0.507		-0.3553		-0.7634		-0.1701		-2.0725		0.217		-0.9775		-0.3528		0.7411		1.1047		1.7221		-0.5853
-0.1306		-0.4749		-0.7985		0.4135		-0.1573		-0.1757		-0.836		-0.8167		-0.019		-0.7776		0.6959		-0.2391		-0.064		0.7254		0.4135		-0.4644		-0.5543
-1.2578		-0.7385		-0.7629		1.4241		-0.5986		-1.4509		-0.2197		-1.253		-0.4216		-2.0049		0.3505		-0.7348		-0.9564		-1.2284		1.4241		-1.3667		-0.6911
-2.7269		-0.5849		-0.6342		1.5858		-0.2426		-0.9779		-0.2048		-0.1612		-0.0643		-0.4455		0.5829		-0.5541		-0.9069		-0.4886		1.5858		-1.1296		-0.8603
-0.5031		-0.49		-0.811		-1.6364		-0.8958		-1.0491		-0.5303		-0.6045		-0.1641		-1.5528		-0.543		0.1232		0.1337		1.0398		-1.6364		-1.1393		-0.7405
-0.3521		-0.5055		-0.5482		-1.1175		-0.5836		-0.8211		-0.4812		-0.1249		-2.0351		-0.8107		-1.3325		0.2798		-1.0098		0.4822		-1.1175		-1.339		-0.8506
-0.4923		-0.5509		-0.9525		-0.5231		-0.1226		-0.4466		-1.7558		-0.2147		-0.1036		-0.8861		-0.3998		-0.1059		0.6768		0.1838		-0.5231		-1.373		-0.8889
-0.5125		-0.8699		-0.9382		0.7592		-2.7184		-1.1276		-0.051		-2.4612		-0.8053		-0.7061		-0.4185		-0.3269		0.4496		0.3745		0.7592		0.5193		0.625
-0.433		-0.7094		-0.9168		3.5548		-0.7978		-0.6219		-1.3757		-0.4176		-0.5217		-0.0987		-0.2162		-0.3993		0.4595		0.6304		3.5548		1.6081		-0.2962
-1.8011		-0.8972		-0.5726		0.0498		-0.2958		-0.7412		-1.0437		-0.2059		-0.766		-0.6849		-1.0103		-0.1559		-0.9086		0.3676		0.0498		0.5718		-0.8344
-1.271		-0.6257		-0.4637		0.0786		-0.5766		-0.2285		-0.5326		-1.2966		-0.8623		-0.0974		-0.8877		-0.3908		-0.9504		0.3114		0.0786		0.1437		-1.2065
-0.408		-0.8553		-0.8358		0.161		-2.3468		-0.887		-0.8348		-0.8074		-0.2109		-1.2782		-0.2752		-0.6272		-0.8549		0.4069		0.161		-1.0607		-0.624
-0.2136		-0.545		-0.3721		0.1268		-0.0166		-0.4406		-0.5386		-0.1994		-0.1058		-0.3555		-0.6488		-1.0594		-1.0243		0.4433		0.1268		-1.0814		-0.6001
-0.1282		-0.8026		-0.85		0.6305		-1.148		-0.9587		-0.2084		-0.37		-0.1149		-0.394		-1.2567		-0.816		-1.0345		-0.0131		0.6305		-0.9521		-0.9462
-0.3674		-0.3841		-0.8868		1.9271		-0.4645		-1.2146		-0.3396		-0.9154		-1		-0.4834		-0.055		-0.3428		-0.2808		-0.362		1.9271		-1.4869		-1.0858
-0.1021		-0.6851		-0.6336		0.3328		-0.2588		-0.3871		-0.8221		-1.0258		-0.6409		-2.1647		-0.9905		-0.1405		-0.1622		-0.6637		0.3328		-0.8665		-1.043
-0.4379		-0.4625		-0.4698		0.1399		-0.2451		-0.5959		-0.2542		-1.6899		-1.1106		-1.563		-1.1823		-0.8566		-0.8974		-0.5217		0.1399		-0.4018		-0.3457
-0.8712		-0.2055		-0.3922		0.8322		-1.7407		-0.7833		-0.8715		-0.7067		-1.3763		-0.289		-0.7012		-1.2039		-1.3608		-2.6726		0.8322		-0.5406		-0.1963
-0.042		-0.6173		-0.4257		-1.3153		-0.3016		-0.3638		-2.1107		-0.5172		-0.3586		-0.2813		-1.1108		-0.9971		-0.7531		-0.6159		-1.3153		0.3802		0.1614
-0.0591		-0.5641		-0.7668		-1.5625		-0.4929		-1.1085		-1.5813		-0.9584		-0.382		-1.8018		-0.5778		-1.4903		-0.8362		-0.9874		-1.5625		2.5089		-0.8171
-0.4035		-0.5665		-0.6001		-0.2235		-0.8841		-1.0692		-1.343		-1.5792		-0.486		-0.1922		-0.7928		-1.6927		-1.2817		-4.0486		-0.2235		-0.6654		0.0477
-1.2317		-0.7397		-0.6605		-0.721		-0.689		-1.0804		-0.7468		-0.0746		-1.7614		-0.3208		-0.9704		-0.8499		-0.9968		-3.2199		-0.721		-0.4526		0.6193
-0.5516		-0.4904		-0.9043		-0.634		-1.03		-0.8907		-0.4164		-0.7627		-0.7068		-0.1815		-0.6024		-0.9181		-1.1781		-1.7746		-0.634		-0.9884		-0.6988
-0.3175		-0.5559		-0.8941		-0.687		-0.3548		-0.19		-0.1654		-0.2783		-0.2128		-2.1912		-0.2535		-0.4807		-1.1069		-0.3756		-0.687		-1.0276		-0.3716
-0.6339		-0.4132		-0.4331		-0.5639		-1.2921		-0.8856		-1.7016		-0.8949		-1.4845		-0.3576		-0.906		-1.519		-1.2285		-3.2203		-0.5639		-0.652		-0.7468
-1.3805		-0.6807		-0.8669		-1.0275		-0.2247		-0.7688		-1.3472		-0.3827		-0.9666		-0.4255		-0.8785		-0.7154		-0.94		-0.9752		-1.0275		-0.0414		-1.059
-0.6866		-0.4632		-1.1235		-2.0124		-0.7314		-0.5327		-1.6426		-1.5156		-0.0566		-0.4521		-0.6031		-1.074		-1.1558		-0.8311		-2.0124		-0.8462		-1.1464
-1.2645		-0.4015		-0.8352		-1.1811		-0.5191		-0.619		-1.7798		-1.0788		-1.6329		-1.0017		-0.3884		-1.9125		-0.7568		-0.8793		-1.1811		-1.224		-0.9635
-0.1555		-0.7099		-0.509		-2.0747		-0.0446		-0.3128		-1.0638		-1.8199		-2.94		-0.7249		-1.5168		-1.7755		-0.4121		-2.6068		-2.0747		-1.404		-0.9615
-0.7353		-0.5402		-0.9768		-1.3212		-0.5534		-0.6801		-1.5408		-0.4672		-1.1277		-1.6957		-2.1605		-1.2562		-1.2925		-0.1751		-1.3212		-1.0888		-0.6888
-0.6752		-0.8845		-0.3289		-0.2077		-0.4351		-1.0767		-0.9687		-0.3298		-0.2158		-0.3466		-2.7959		-0.8036		-1.2676		-1.334		-0.2077		-0.2636		-0.8733
-0.2322		-0.6006		-0.7662		-1.2065		-0.3856		-0.1596		-1.0688		-0.2532		-0.6206		-0.0933		-0.6719		-1.4406		-0.9359		-1.932		-1.2065		-1.611		-0.1053
-0.9024		-0.6616		-0.9734		-0.2206		-0.256		-1.2234		-0.7551		-0.1808		-1.6631		-0.6572		-0.8352		-0.5459		-0.682		-0.0468		-0.2206		-1.1323		-1.1965
-0.1463		-0.3047		-0.4675		-0.7337		-0.0383		-0.8652		-1.0495		-0.2279		-0.6915		-1.3148		-0.1467		-1.5455		-0.0118		-1.5843		-0.7337		-0.8888		-0.6694
-1.665		-0.7521		-0.7249		-0.6723		-0.2704		-0.9912		-1.2611		-0.8339		-0.3078		-0.0918		-0.4393		-1.388		-1.3417		-3.0605		-0.6723		-1.3909		-0.0868
[truncated: 5 more columns]

## Sheet: Supplementary Figure 1
Supplementary Figure 1b				Supplementary Figure 1c				Supplementary Figure 1d			Supplementary Figure 1e			Supplementary Figure 1f							Supplementary Figure 1g
Fishers exact test	3	0-2		Fishers exact test	3	0-2		ER-positive	ER-negative		PR-positive	PR-negative		PIK3CA-WT	PIK3CA-mutant	PTEN-WT	PTEN-Mutant	AKT1-WT	AKT1-Mutant		0 PIK3CA mutations	Single PIK3CA mutation	Multiple PIK3CA mutations
ER-positive	24	90		PR-positive	23	72		-2.48	-4.08		-3.59	-4.08		-0.5183	-1.0272	-1.0272	-0.5701	-0.5701	0.2814		-1.11987	0.682994	0.96136
ER-negative	7	104		PR-negative	8	121		-1.34	-4.07		-3.44	-4.07		2.1232	-1.0176	-1.0176	-0.8393	-0.8393	-0.5183		0.349724	-0.32817	0.71231
								-1.26	-4.05		-2.64	-4.05		-0.1273	0.2521	0.2521	-0.2913	-0.2913	2.1232		-1.48186	0.309392	1.08825
								-0.94	-4		-2.33	-4		-0.1103	1.3782	1.3782	-0.2846	-0.2846	-0.1273		1.29622	0.454964	1.77574
								-0.9	-3.83		-2.16	-3.83		-0.546	2.4983	2.4983	-0.4861	-0.4861	-0.1103		-0.273396	0.422824	-0.284209
								-0.85	-3.62		-1.94	-2.86		2.1713	1.5557	1.5557	-0.2215	-0.2215	-0.546		-0.541598	-0.541532	-0.151188
								-0.71	-3.59		-1.57	-2.67		0.0214	-0.292	-0.292	-0.4237	-0.4237	-0.8907		1.35859	-0.906658	1.62759
								-0.68	-3.44		-1.34	-2.67		0.109	-0.5068	-0.5068	0.432	0.432	-0.4822		1.56463	0.959844	0.476958
								-0.59	-3.26		-1.26	-2.6		1.3345	-0.1022	-0.1022	1.5747	1.5747	1.093		-1.19856	0.970106	-1.09377
								-0.47	-3.21		-0.94	-2.56		0.064	-0.7681	-0.7681	0.3471	0.3471	2.8577		1.73943	-0.0001948	-0.530479
								-0.45	-2.86		-0.9	-2.52		1.9541	0.6755	0.6755	-1.0245	-1.0245	0.8161		1.14535	0.947684	0.267952
								-0.34	-2.67		-0.8	-2.48		0.399	-0.5405	-0.5405	-1.1077	-1.1077	-0.6015		0.261437	-0.661274	1.37515
								-0.31	-2.67		-0.71	-2.35		0.0228	0.0734	0.0734	0.2149	0.2149	-0.3908		-1.18526	-0.176901	0.321552
								-0.3	-2.66		-0.59	-2.3		0.7906	-0.1549	-0.1549	-1.1619	-1.1619	-0.1594		0.541118	0.336064	2.24922
								-0.22	-2.64		-0.47	-2.23		0.8109	-0.9614	-0.9614	-0.6871	-0.6871	-0.9383		1.75634	-0.207517	0.511315
								-0.19	-2.6		-0.31	-2.13		0.1832	0.3358	0.3358	0.9657	0.9657	-0.5895		-0.383119	1.68464	0.00407228
								-0.13	-2.56		-0.3	-2.09		2.5238	-0.4251	0.2814	-0.593	-0.593	-0.5962		-1.67576	-0.66231	1.76823
								-0.11	-2.52		-0.22	-1.97		-0.1212	0.2918	1.1009	-0.4251	-0.4251	0.2077		0.846581	1.86841	0.80735
								-0.11	-2.35		-0.11	-1.93		-0.74	2.8049	0.6404	0.2918	0.2918	-0.9096		1.06581	-0.544802	1.3549
								-0.0800001	-2.3		-0.0800001	-1.93		-0.0168	-0.4675	2.1516	2.8049	2.8049	-0.1516		1.20896	1.18764	0.809923
								-0.02	-2.23		-0.02	-1.89		-0.9631	-0.2913	0.4624	-0.4675	-0.4675	-0.94		1.60071	0.534799	1.61657
								-0.02	-2.16		-0.02	-1.89		-0.4465	0.9657	1.4404	-0.7671	-0.7671	-1.0258		-1.6279	0.406621	0.24305
								-0.01	-2.13		-0.01	-1.77		-0.5291	0.2814	0.8693	-0.8664	-0.8664	-0.7671		0.509433	-0.626484	-0.63543
								0.0200007	-2.09		0.0200007	-1.67		-0.7587	1.1009	0.5361	0.5999	0.5999	-1.0903		-1.10577	0.132559	-0.232429
								0.0799999	-2		0.0799999	-1.35		-0.8065	0.6404	0.5484	-0.6129	-0.6129	-0.202		0.943471	0.518944	0.107152
								0.149999	-1.97		0.149999	-1.3		-0.5264	2.1516	0.1825	-1.008	-1.008	-1.0106		0.243818	1.02875	0.644945
								0.170001	-1.94		0.170001	-1.25		-0.7179	0.4624	1.0655	-0.9211	-0.9211	-0.3782		-0.48068	0.159432	1.55494
								0.18	-1.93		0.18	-1.25		-0.3551	1.4404	1.233	-1.1183	-1.1183			-0.25548	-0.517762	1.90509
								0.21	-1.93		0.31	-1.23		-0.1416	0.8693	1.8854	0.3968	0.3968			0.471228	0.874504	1.20978
								0.24	-1.89		0.42	-1.04		-0.6683	0.5361	-0.8584	0.1503	0.1503			1.27702	-0.305662	0.822997
								0.31	-1.89		0.48	-1.04		-0.5005	0.5484	-0.0603	-0.3746	-0.3746			-0.345568	-1.14521	-0.341533
								0.42	-1.77		0.48	-0.99		-1.1639	0.1825	-0.3035	-0.6283	-0.6283			1.14997	-0.644305	0.0636421
								0.48	-1.67		0.64	-0.95		-1.1855	1.0655	-0.0626	-0.4318	-0.4318			1.59429	-0.700581	-0.928352
								0.48	-1.57		0.65	-0.89		-0.3539	1.233	-0.4845	-0.654	-0.654			0.835415	-0.137835	0.830621
								0.64	-1.35		0.68	-0.82		-0.6549	1.8854	-0.2177	-0.6871	-0.6871			-1.07955	0.113621	1.58859
								0.65	-1.3		0.75	-0.75		-0.267	-0.8584	-0.3303	-0.4688	-0.4688			1.75591	-0.617511	0.121819
								0.68	-1.25		0.76	-0.68		-0.3426	-0.0603	-0.389	0.4531	0.4531			1.36303	-0.448209	1.44394
								0.71	-1.25		0.79	-0.65		-0.6843	-0.3035	-0.6254	1.1897	1.1897			-0.450157	-1.53384	-0.576975
								0.72	-1.23		0.85	-0.48		-0.4493	-0.0626	-0.296	-0.8337	-0.8337			0.610033	-0.12986	-0.228679
								0.75	-1.04		0.94	-0.34		-0.2694	-0.4845	-0.405	-0.3663	-0.3663			0.955269	-0.581315	1.87326
								0.76	-1.04		0.98	-0.19		-0.9287	-0.2177	-0.394	-0.8091	-0.8091			1.16795	-0.0389861	-0.137517
								0.79	-0.99		1.01	-0.15		-0.4869	-0.3303	-0.5315	-0.0418	-0.0418			-0.954547	0.555708	0.569019
								0.85	-0.97		1.03	-0.11		-0.406	-0.389	-0.526	-0.12	-0.12			-1.9348	-0.408962	1.51655
								0.94	-0.95		1.13	-0.1		-0.4177	-0.6254	-1.0459	-0.2065	-0.2065			0.855682	-0.715525	1.40654
								0.98	-0.89		1.19	0.0600003		-0.5387	-0.296	-0.1668	-1.0182	-1.0182			-1.25123	-0.274929	-0.133057
								1.01	-0.82		1.25	0.170001		-0.347	-0.405	-0.6622	-0.4711	-0.4711			-1.19909	2.35566	0.216429
								1.03	-0.8		1.28	0.24		0.8412	-0.394	-0.6628	-1.21	-1.21			-0.405014	-0.633854	-0.500909
								1.13	-0.75		1.3	0.3		2.4234	-0.5315	-0.9097	-0.6902	-0.6902			-1.73833	-1.01256	0.234
								1.13	-0.72		1.31	0.33		3.4901	-0.526	-0.3519	0.2237	0.2237			-1.43361	0.757185	-0.0079133
								1.13	-0.65		1.32	0.34		0.9794	-1.0459	0.1095	0.4134	0.4134			-0.499929	0.715072	-0.191295
								1.19	-0.48		1.37	0.41		0.1448	-0.1668	0.3068	-1.1492	-1.1492			0.484668	0.649764	1.48746
								1.25	-0.34		1.39	0.72		0.1741	-0.6622	0.8503	-0.7315	-0.7315			-1.81019	0.0120763	-1.43111
								1.28	-0.15		1.41	1.03		1.3696	-0.6628	1.4018	-0.9119	-0.9119			-1.11385	-0.86501	0.831546
								1.3	-0.1		1.42	2		0.8721	-0.9097	2.953	-0.1147	-0.1147			0.457402	-1.20115	0.526949
								1.31	0.0400002		1.46	2.56		0.1698	-0.3519	3.0324	-0.6012	-0.6012			0.597148	0.260933	-0.0123447
								1.32	0.0600003		1.48			2.6516	0.1095	1.002	-0.4425	-0.4425			0.330046	-1.38546	0.945492
								1.37	0.170001		1.67			0.4797	0.3068	1.258		-1.0272			-0.382617	0.278953	2.27351
								1.39	0.3		1.71			0.8458	0.8503	1.81		-1.0176			-0.0955717	-0.0464335	1.66249
								1.41	0.33		1.73			0.0241	1.4018	0.7068		0.2521			0.618966	-0.738316	0.179527
								1.42	0.34		1.76			0.2207	2.953	2.8861		1.3782			-0.840881	0.4119	0.501801
								1.46	0.41		1.78			0.0201	3.0324	0.0278		2.4983			-1.06191	0.932077	0.679834
								1.48	0.75		1.88			0.0998	1.002	1.8322		1.5557			-1.16063	0.549423	-1.22471
								1.67	1.03		1.93			0.3507	1.258	0.3672		-0.292			-0.696951	-0.0166511	0.00287043
								1.71	1.29		2.29			0.487	1.81	0.7381		-0.5068			-1.09611	1.44792	-0.0367101
								1.73	1.6		2.54			0.0811	0.7068	0.2326		-0.1022			0.201315	-0.0668533	0.819643
								1.76	2		3.28			0.642	2.8861	0.4182		-0.7681			-0.505957	-0.295502	-0.23766
								1.76	2.56		3.5			2.4924	0.0278	1.7015		0.6755			-1.96285	0.355873	0.0169083
								1.78			3.53			1.7407	1.8322	1.1841		-0.5405			-1.02451	0.939168	0.119561
								1.88						0.9259	0.3672	2.193		0.0734			0.229046	1.44445	0.959952
								1.93						0.7129	0.7381	0.403		-0.1549			-0.2909	0.717636	-0.61922
								2.29						5.6849	0.2326	0.9558		-0.9614			-0.12661	0.453353	0.340349
								2.54						1.3426	0.4182	0.2664		0.3358			1.03819	0.158245	-0.526558
								3.28						0.0873	1.7015	0.0744		1.1009			-1.22726	0.715589	0.0682003
								3.5						0.6142	1.1841	1.046		0.6404			-1.2766	1.88876	0.994806
								3.53						0.2083	2.193	3.6402		2.1516			-2.00296	0.940682	-0.0242166
														0.3132	0.403	0.4691		0.4624			-0.884151	0.211916	-1.11175
														2.2971	0.9558	1.2392		1.4404			0.471835	1.17088	-0.0847936
														3.1331	0.2664	0.1995		0.8693			1.45929	1.16859	0.435018
														3.7368	0.0744	0.2261		0.5361			0.832646	-0.256842	1.44077
														0.8301	1.046	2.7091		0.5484			0.733062	-0.0498784	0.52269
														1.021	3.6402	0.309		0.1825			0.0778177	0.0901769	0.263906
														2.7322	0.4691	0.2887		1.0655			-0.429515	1.66157	0.288507
														0.2219	1.2392	0.3534		1.233			0.612265	0.758707	1.24362
														1.0896	0.1995	0.0132		1.8854			0.0207953	0.137058	0.67255
														0.7919	0.2261	0.6874		-0.8584			1.45109	1.06047	0.298437
														1.0206	2.7091	0.504		-0.0603			-1.0484	-1.34336	0.619549
														1.3389	0.309	0.5869		-0.3035			0.246121	-0.416504	1.12264
														0.7682	0.2887	0.3008		-0.0626			0.221811	1.58127	1.3841
														0.4561	0.3534	0.6039		-0.4845			1.05781	0.229955	1.34219
														0.2695	0.0132	0.7089		-0.2177			-0.556633	0.155995	0.0026571
														0.5914	0.6874	0.3414		-0.3303			0.53759	0.431355	0.546211
														0.6246	0.504	0.8364		-0.389			0.10209	1.03889	0.204392
														1.1921	0.5869	1.4612		-0.6254			-0.4599	-2.69317	1.46786
														1.8319	0.3008	0.7083		-0.296			-2.34793	-0.444586	-0.571154
														0.5739	0.6039	1.4124		-0.405			0.34983	0.705659	0.503085
														0.1836	0.7089	1.3962		-0.394			0.20613	0.316221	0.575118
														-0.8584	0.3414	0.4946		-0.5315			-0.045545	-0.0730491	0.688466
														-1.1521	0.8364	0.2871		-0.526			-0.571154	0.168543	0.959261
														-0.8769	1.4612	1.6736		-1.0459			-0.287485	-0.0449664	1.7387
														-1.0723	0.7083	0.6153		-0.1668			-0.0950365	0.725673	1.21769
														-0.0258	1.4124	0.1285		-0.6622			-1.03245	0.403596	-0.256851
														-0.5323	1.3962	-0.4715		-0.6628			-1.22579	-0.105587	0.783581
														-0.752	0.4946	-0.5562		-0.9097			-0.699197	0.109104	-1.24544
														-0.9355	0.2871	-0.002		-0.3519			-1.81409	-0.518698	0.712779
														-0.3754	1.6736	-0.2563		0.1095			-0.416504	-0.0466405	-0.36032
														-0.4328	0.6153	-0.0351		0.3068			1.7275	-0.133118	-0.159505
														-1.102	0.1285	-0.8198		0.8503			-1.09662	1.26664	1.71946
														-0.2346	-0.4715	-0.0471		1.4018			-0.164825	-0.0608123	1.26664
														-0.2431	-0.5562	-0.233		2.953			0.616862	-0.787994	0.0741418
														-0.4967	-0.002	-0.6135		3.0324			-1.31062	-0.638154	-1.08936
														-0.1469	-0.2563	-0.2108		1.002			0.889393	-0.39868	2.50431
														-0.7776	-0.0351	-0.3282		1.258			-0.859552	-1.21476	0.446545
														-0.4875	-0.8198	-0.1334		1.81			-1.00898	1.33324	-0.710965
														-0.5376	-0.0471	-0.3363		0.7068			-0.843587	-0.130029	2.13164
														-1.2133	-0.233	-0.4743		2.8861			-0.503949	0.5186	0.703559
														-0.7382	-0.6135	-0.8241		0.0278			-0.116706	0.956398	2.42693
														-0.2313	-0.2108	-1.0665		1.8322			0.142251	2.20129	-0.274499
														-1.1824	-0.3282	-0.3794		0.3672			-0.430867	1.03302	-0.148455
														-0.4617	-0.1334	-0.7661		0.7381			-0.404901	0.236879	1.6842
														-0.9764	-0.3363	-0.379		0.2326			-0.660154	0.161135	0.97231
														-0.5707	-0.4743	-0.3542		0.4182			-2.17355	-0.733811	0.353023
														-1.1546	-0.8241	-0.036		1.7015			0.949549	-1.01065	0.100941
														-0.8141	-1.0665	-0.3548		1.1841			-0.369496	0.441259	0.891038
														-0.8023	-0.3794	-0.0573		2.193			-0.553543	0.318603	-0.0672578
														-0.6378	-0.7661	-0.4638		0.403			2.03806	-0.729782	0.428945
														-1.1368	-0.379	-0.3625		0.9558			-1.13652	-0.261654	-0.122285
														-0.4473	-0.3542	-0.2867		0.2664			0.325793	1.86743	1.32439
														-0.2649	-0.036	-0.1816		0.0744			0.45112	-0.0720731	-0.852114
														-0.718	-0.3548	-0.7439		1.046			0.803783	0.608242
														-0.4647	-0.0573	0.4125		3.6402			-0.889297	1.27976
														-1.0187	-0.4638	1.542		0.4691			-1.18491	1.95182
														-0.3728	-0.3625	0.3125		1.2392			0.0545987	-0.862625
														-0.487	-0.2867	0.087		0.1995			0.242458	-1.11658
														-1.1686	-0.1816	3.4351		0.2261			-0.491155	0.521898
														-0.6752	-0.7439	0.2439		2.7091			0.31622	0.276439
														-0.8215	0.4125	0.9472		0.309			-0.378572	-0.0279289
														-0.4795	1.542	2.4567		0.2887			1.26388	0.379656
														-0.2643	0.3125	-1.1033		0.3534			1.37216	-0.171889
														-0.6089	0.087	-0.4736		0.0132			1.23134	-0.400788
														-1.1862	3.4351	-1.1276		0.6874			1.40925	0.959477
														-0.1919	0.2439	-0.25		0.504			-1.83731	1.11629
														-1.1423	0.9472	-0.4263		0.5869			2.49204	0.52996
														-0.8907	2.4567	-0.5581		0.3008			-0.332185	0.605153
														-0.4822	-1.1033	-0.4084		0.6039			0.0915213	-0.280552
														1.093	-0.4736	-0.0902		0.7089			-0.145585	0.179473
														2.8577	-1.1276	-0.2579		0.3414			-0.777445	0.814523
														0.915	-0.25	-0.9056		0.8364			0.126193	-0.0717362
														0.0904	-0.4263	-0.3889		1.4612			-0.147221	1.48252
														0.0815	-0.5581	0.3087		0.7083			0.701044	0.60979
														1.6112	-0.4084	0.1664		1.4124			0.0218588	-0.0256801
														1.2534	-0.0902	3.0324		1.3962			-0.139197	-0.588084
														0.7962	-0.2579	1.1043		0.4946			-1.00381	1.08435
														0.8609	-0.9056	0.123		0.2871			-0.29801	0.389909
														0.2785	-0.3889	1.337		1.6736			-1.63351	0.67713
														1.2938	0.3087	0.8398		0.6153			-1.0221	-0.752598
														1.8262	0.1664	0.5242		0.1285			-1.40813	2.59076
														0.5635	3.0324	0.6163		-0.4715			0.00133898	-0.809647
														0.7302	1.1043	1.6325		-0.5562			-0.2092	0.939327
														1.3486	0.123	0.4265		-0.002			0.860631	1.5528
														0.1124	1.337	0.1395		-0.2563			-0.638885	-0.493632
														0.2128	0.8398	1.3673		-0.0351			-1.61469	0.686379
														0.3892	0.5242	1.154		-0.8198			-0.718355	-0.406466
														-1.1973	0.6163	0.7016		-0.0471			-1.67438	0.892861
														-1.0598	1.6325	0.767		-0.233			-0.539646	0.0801125
														-1.1852	0.4265	-0.2803		-0.6135			-1.08165	1.22166
														-1.0624	0.1395	-0.2804		-0.2108			0.651817	-1.44618
														-1.1791	1.3673	-1.1789		-0.3282			0.534627	-0.0438362
														-0.9198	1.154	-0.5491		-0.1334			-0.0552641	0.835365
														-1.1763	0.7016	-1.1294		-0.3363			-0.253316	2.04077
														-0.3325	0.767	-0.7014		-0.4743			0.00775962	-0.220902
														-0.6501	-0.2803	-0.8569		-0.8241			-1.23366	1.14124
														-1.1782	-0.2804	-0.5474		-1.0665			0.316221	1.53437
														-0.6819	-1.1789	-0.4996		-0.3794			0.829304	-1.81323
														-0.6537	-0.5491	-0.7402		-0.7661			-0.129156	0.765652
														-0.7083	-1.1294	-0.238		-0.379			0.47605	1.37289
														-0.8734	-0.7014	-0.3824		-0.3542			-2.15301	0.962977
														-0.1637	-0.8569	-0.409		-0.036			-1.06685	-0.301566
														-1.0294	-0.5474	-0.0201		-0.3548			-1.25047	-0.267806
														-1.1878	-0.4996	-0.8953		-0.0573			-0.292762	-0.0591454
														-0.0044	-0.7402	-0.6142		-0.4638			0.305549	-0.42201
														-0.7909	-0.238	-0.6329		-0.3625			0.0198117	-0.413206
														-1.077	-0.3824	-0.5476		-0.2867			0.408818	0.743239
														-0.1136	-0.409	-0.1674		-0.1816			-0.913023	-1.06861
														-0.8201	-0.0201	-0.9337		-0.7439			0.385083	1.20345
														-1.1987	-0.8953	-0.7033		0.4125			0.903449	0.655684
														-1.0085	-0.6142	-0.6335		1.542			0.67057	0.0152217
														-0.5623	-0.6329	-0.4501		0.3125			0.284264	-0.844472
														-0.8644	-0.5476	-0.5411		0.087			-1.19446	1.3165
														-0.5801	-0.1674	-1.1708		3.4351			1.07345	-0.35592
														-0.2436	-0.9337	-0.0173		0.2439			-0.77359	-0.191082
														-0.0572	-0.7033	0.7314		0.9472			-0.375207	-0.185816
														0.8154	-0.6335	0.4741		2.4567			-0.574062	0.137058
														0.4709	-0.4501	-0.6635		-1.1033			0.902869	-0.222958
														0.1298	-0.5411	-1.0781		-0.4736			-2.11815	-0.0608123
														1.6791	-1.1708	-0.7968		-1.1276			-1.65797	0.945362
														1.0259	-0.0173	-0.7487		-0.25			0.0567664	0.0986705
														0.3718	-0.7671	-0.9149		-0.4263			1.92555	0.31771
														2.5235	-0.8664	-0.243		-0.5581			-0.940069	1.9153
														1.5329	0.5999	-0.2528		-0.4084			-0.607116	0.631337
														4.7253	-0.6129	-0.5054		-0.0902			-1.32764	-0.436641
														0.4572	-1.008	-0.8932		-0.2579			-0.975645	-0.524694
														0.4645	-0.9211	-0.3579		-0.9056			-0.931883	0.0330093
														1.3105	-1.1183	-0.4412		-0.3889			-1.4649	0.802736
														3.3495	0.3968	-0.8036		0.3087			1.35378	-0.110767
														1.7957	0.1503	-0.753		0.1664			-2.03403	0.0837382
														0.9071	-0.3746	-0.2509		3.0324			0.867976	-0.0837047
														1.5394	-0.2846	-0.8307		1.1043			-0.76652	1.43045
														0.2494	-0.4861	-0.6336		0.123			-0.0515316	1.26724
														1.4852	-0.5701	0.4068		1.337			0.227032	0.427844
														0.3405	0.7314	1.0989		0.8398			-0.635205	0.0748786
														0.2162	0.4741	0.004		0.5242			-1.10024	0.0308868
														0.4679	-0.6635	2.89		0.6163			-1.35355	1.02008
														0.0672	-1.0781	1.1754		1.6325			1.23154	0.975184
														0.0135	-0.7968	0.6556		0.4265			0.438257	-0.657507
														0.4828	-0.7487	0.2222		0.1395			1.97519	0.646174
														0.8961	-0.9149	0.6827		1.3673			0.804467	0.727015
														2.8231	-0.243	0.0961		1.154			-0.580655	0.57702
														2.4021	-0.2528	0.1885		0.7016			-0.802381	1.3129
														0.3849	-0.5054	1.2424		0.767			0.426561	0.143358
														5.0229	-0.8932	0.9792		-0.2803			-0.0116695	-1.08282
														1.0531	-0.3579	0.7266		-0.2804			-1.41145	2.12573
														0.2037	-0.4412	1.7041		-1.1789			-0.41605	-0.657507
														0.3372	-0.8036	0.1404		-0.5491			0.493479	-1.66117
														0.4246	-0.753	-0.5654		-1.1294			0.468536	-0.233493
														0.4047	-0.2509	-0.081		-0.7014			-0.0900807	1.44608
														0.4053	-0.8307	-0.993		-0.8569			0.779156	1.39917
														0.0666	-0.6336	-0.0348		-0.5474			0.75748	1.45042
														0.6148	0.4068	-0.4047		-0.4996			-0.152913	1.3129
														-0.5777	1.0989	-0.77		-0.7402			-0.145538	1.1406
														-0.2383	0.004	-0.2219		-0.238			1.45218	-1.19996
														-0.9882	2.89	-1.1567		-0.3824			0.588333	-0.143992
														-1.1091	1.1754	-0.9607		-0.409			0.11624	1.41308
														-0.3004	0.6556	-0.3782		-0.0201			-1.14171	2.43119
														-1.1134	0.2222	1.3504		-0.8953			0.260076	-0.199351
														-1.1843	0.6827	0.7247		-0.6142			0.571856	-0.187026
														-1.1192	0.0961	0.3934		-0.6329			-1.16104	-0.928921
														-1.2128	0.1885	0.2922		-0.5476			0.196691	-0.394832
														-0.1963	1.2424	1.5002		-0.1674			1.15269	0.0834884
														-1.0626	0.9792	0.3623		-0.9337			1.73154	1.03744
														-0.5772	0.7266	2.0158		-0.7033			-2.15789	-0.111362
														-1.1374	1.7041	0.0734		-0.6335			-1.98251	-0.0998145
														-1.0878	0.1404	-0.2458		-0.4501			2.10098	-1.23102
														-0.7266	-0.5654	-0.6891		-0.5411			-0.166447	0.429252
														-0.0621	-0.081	-0.6012		-1.1708			2.10428	1.44394
														-1.2071	-0.993	-0.6712		-0.0173			0.684633	0.0718334
														-0.3936	-0.0348	-1.1153		0.7314			-0.314896	-0.229724
														-1.0388	-0.4047	-0.5848		0.4741			-1.7439	0.913523
														-0.2641	-0.77	-0.0814		-0.6635			-0.33249	-0.188114
														-1.1256	-0.2219	-0.6452		-1.0781			1.01882	-0.251693
														-1.2094	-1.1567	-1.0937		-0.7968			0.67337	-0.616667
														-1.0869	-0.9607	-1.1403		-0.7487			0.537191	0.489651
														-0.6115	-0.3782	-0.9126		-0.9149			-1.56192	0.148865
														-1.1344	1.3504	-0.9629		-0.243			2.68027	-0.210761
														-1.0835	0.7247	-0.5141		-0.2528			-1.33413	-0.0519417
														-1.1625	0.3934	-0.4049		-0.5054			0.0887605	1.38187
														-1.2043	0.2922	-0.7365		-0.8932			0.606545	-0.660872
														-1.0879	1.5002	-0.961		-0.3579			0.769035	0.14047
														-0.8696	0.3623	-0.9397		-0.4412			-0.343576	2.26389
														-0.9477	2.0158	-0.7819		-0.8036			-0.114633	1.55389
														-0.7612	0.0734	-0.5858		-0.753			-1.19958	-0.206978
														-0.6192	-0.2458	-0.115		-0.2509			0.151433	1.70393
														-1.0968	-0.6891	-0.5692		-0.8307			-1.40847	-0.346657
														-0.2858	-0.6012	-0.7026		-0.6336			0.13561	0.795523
														-1.0229	-0.6712	-0.3832		0.4068			-1.10903	1.62924
														-0.0115	-1.1153	-0.9392		1.0989			1.03981	0.421015
														-1.1546	-0.5848	-0.798		0.004			1.02581	0.156747
														-0.4516	-0.0814	-0.8264		2.89			-1.23972	-1.75671
														-0.0992	-0.6452	-0.8691		1.1754			-0.766679	-0.590055
														-0.7891	-1.0937	-0.864		0.6556			0.593157	-0.575428
														-0.8918	-1.1403	-0.5693		0.2222			-0.353017	0.775766
														-0.9281	-0.9126	-0.8569		0.6827			-1.33335	1.3605
														-1.1927	-0.9629	-0.6743		0.0961			-1.24036	-0.0267441
														-0.4332	-0.5141	-0.4083		0.1885			-1.70815	1.38315
														-1.1815	-0.4049	-0.5541		1.2424			0.674801	0.789737
														-0.0068	-0.7365	-0.9589		0.9792			0.322191	-0.515759
														-1.104	-0.961	-0.7721		0.7266			0.35105	-0.085316
														-1.0027	-0.9397	-0.6434		1.7041			0.59179	0.795523
														-0.8987	-0.7819	-0.7739		0.1404			-2.15806	-0.18968
														-1.133	-0.5858	-0.4046		-0.5654			-2.05578	-0.795233
														-1.1694	-0.115	-0.422		-0.081			-2.01112	0.161135
														-1.1308	-0.5692	-0.5526		-0.993			-1.10002	1.4987
														-1.0415	-0.7026	-0.2441		-0.0348			-1.18491	0.610344
														-1.1925	-0.3832	-0.644		-0.4047			2.67562	0.369383
														-0.368	-0.9392	-0.7826		-0.77			-1.34265	-0.895595
														-0.217	-0.798	-0.8231		-0.2219			-0.95647	0.831979
														-0.4697	-0.8264	1.0978		-1.1567			-0.959599	0.988311
														-0.2141	-0.8691	0.1292		-0.9607			0.348729	-0.319387
														-0.2972	-0.864	1.448		1.3504			0.188236	2.3375
														-1.1584	-0.5693	1.2461		0.7247			1.44167	0.408209
														-0.5823	-0.8569	0.3583		0.3934			0.786699	0.571863
														-1.1621	-0.6743	1.5918		0.2922			-1.32986	1.13361
														-0.068	-0.4083	1.0063		1.5002			-0.0569754	0.361328
														-0.3088	-0.5541	0.2702		0.3623			0.266374	-0.503726
														-1.0715	-0.9589	0.9271		2.0158			-1.37195	0.641655
														-1.1823	-0.7721	-0.5026		0.0734			-1.28608	-0.156246
														-1.0763	-0.6434	-0.9849		-0.2458			0.146937	0.577828
														-1.112	-0.7739	-0.8609		-0.6891			0.00611983	0.522432
														-0.4166	-0.4046	-0.1163		-0.6012			0.0269578	-0.396768
														-0.5261	-0.422	-0.7701		-0.6712			-0.24047	1.21716
														-0.9895	-0.5526	-0.0327		-1.1153			-1.85391	0.0338787
														-1.0912	-0.2441	-0.4307		-0.5848			0.160586	0.145062
														-1.1422	-0.644	-0.948		-0.0814			0.488885	-0.0001948
														-1.1933	-0.7826	-1.1965		-0.6452			1.50589	0.820942
														-1.1242	-0.8231	-0.1135		-1.0937			0.40345	1.34389
														-1.2028	1.0978	-0.787		-1.1403			0.263663	1.56648
														-1.0757	0.1292	-0.383		-0.9126			-0.140791	1.6012
														-0.1777	1.448	-0.3369		-0.9629			-2.21796	-0.830988
														-0.2101	1.2461	-0.1927		-0.5141			-0.538558	-0.597672
														-1.2049	0.3583	-0.2488		-0.4049			-0.42749	1.57578
														-1.2126	1.5918	-0.5299		-0.7365			2.07085	0.675893
														-0.1889	1.0063	-0.9461		-0.961			0.439269	-0.425044
														-0.8561	0.2702	-0.3166		-0.9397			0.555851	-2.10693
														-1.2055	0.9271	-0.4352		-0.7819			-1.56319	0.694634
														-0.2817	-0.5026	-0.5922		-0.5858			0.745243	0.600492
														-0.7205	-0.9849	-0.6553		-0.115			1.667	-0.65493
														-0.9242	-0.8609	-0.1918		-0.5692			0.435853	-0.127648
														-0.0011	-0.1163	-1.1626		-0.7026			-0.241293	-1.39827
														-0.682	-0.7701	-0.3898		-0.3832			-0.339448	1.72482
														-0.8413	-0.0327	-0.2169		-0.9392			0.297048	-0.574651
														-1.2034	-0.4307	-0.7669		-0.798			0.431669	-0.236531
														-1.1097	-0.948	-0.3243		-0.8264			0.134658	0.420862
														-0.1807	-1.1965	2.5861		-0.8691			0.215449	-0.30361
														-1.0534	-0.1135	0.3485		-0.864			-0.693206	-0.38943
														-1.0176	-0.787	-1.1011		-0.5693			0.356563	-0.0586596
														-1.0309	-0.383	-0.9215		-0.8569			-1.66555	-0.320433
														-1.1532	-0.3369	-0.6292		-0.6743			-0.738761	-1.07464
														-1.0683	-0.1927	-0.3812		-0.4083			-1.25589	-1.30299
														-0.6902	-0.2488	-1.1754		-0.5541			-0.5546	0.797965
														0.2237	-0.5299	-0.5183		-0.9589			0.382012	1.56951
														0.4134	-0.9461	2.1232		-0.7721			1.96862	-1.46381
														-1.1492	-0.3166	-0.1273		-0.6434			1.24517	2.87526
														-0.7315	-0.4352	-0.1103		-0.7739			-0.530966	0.122949
														-0.9119	-0.5922	-0.546		-0.4046			1.41101	0.0913046
														-0.1147	-0.6553	2.1713		-0.422			-0.670524	-0.0711853
														-0.6012	-0.1918	0.0214		-0.5526			-0.240677	0.647781
														-0.4425	-1.1626	0.109		-0.2441			0.55021	0.445244
														0.2149	-0.3898	1.3345		-0.644			-0.0289751	-0.635533
														-1.1619	-0.2169	0.064		-0.7826			-0.355808	0.382274
														-0.6871	-0.7669	1.9541		-0.8231			-1.47463	0.367442
														-0.8393	-0.3243	0.399		1.0978			-0.82416	0.958441
														-0.593	2.5861	0.0228		0.1292			-1.55339	0.618966
														0.8161	0.3485	0.7906		1.448			-1.56709	-0.645061
														-0.6015	-1.1011	0.8109		1.2461			0.983819	1.56096
														-0.3908	-0.9215	0.1832		0.3583			-0.0885573	0.0884195
														-0.1594	-0.6292	2.5238		1.5918			0.622683	-0.981806
														-0.9383	-0.3812	-0.1212		1.0063			0.125215	0.233948
														-0.5895	-1.1754	-0.74		0.2702			-0.187964	-0.202776
														-0.5962	-0.6283	-0.0168		0.9271			1.02164	1.82904
														0.9661	-0.4318	-0.9631		-0.5026			0.429499	0.784697
														0.2497	-0.654	-0.4465		-0.9849			-1.83847	0.644945
														0.6528	-0.6871	-0.5291		-0.8609			0.609067	-0.401941
														0.3933	-0.4688	-0.7587		-0.1163			-0.136421	-1.60613
														0.0598	0.4531	-0.8065		-0.7701			1.69916	-0.193683
														0.4915	1.1897	-0.5264		-0.0327			0.979215	0.34686
														0.1749	-0.8337	-0.7179		-0.4307			1.56757	-0.0267441
														0.9249	-0.3663	-0.3551		-0.948			0.105977	1.22409
														0.3753	-0.8091	-0.1416		-1.1965			-1.20847	0.351581
														1.0242	-0.0418	-0.6683		-0.1135			0.404727	1.27898
														0.0616	-0.12	-0.5005		-0.787			1.27904	-0.0807781
														0.2618	-0.2065	-1.1639		-0.383			-0.81947	0.367442
														-0.2427	-1.0182	-1.1855		-0.3369			-1.45882	1.05126
														-0.0722	-0.4711	-0.3539		-0.1927			1.7765	-0.44911
														-0.4863	-1.21	-0.6549		-0.2488			0.249366	1.34592
														-0.4027	-0.2215	-0.267		-0.5299			-1.04994	-0.507814
														-1.0439	-0.4237	-0.3426		-0.9461			-0.0978395	-0.356834
														-0.9112	0.432	-0.6843		-0.3166			-1.53517	0.364377
														-0.9307	1.5747	-0.4493		-0.4352			0.426421	0.429349
														-0.6652	0.3471	-0.2694		-0.5922			-0.518367	0.212824
														-0.6532	-1.0245	-0.9287		-0.6553			0.523829	0.475716
														-1.0965	-1.1077	-0.4869		-0.1918			0.0306826	0.451224
														-1.2206		-0.406		-1.1626			0.208996	0.119561
														-0.5375		-0.4177		-0.3898			-1.16046	1.11644
														-0.859		-0.5387		-0.2169			-0.268761	0.538862
														-0.5981		-0.347		-0.7669			-1.74863	0.55683
														-0.9731		0.8412		-0.3243			0.189067	0.146221
														-0.8996		2.4234		2.5861			-0.154989	0.537334
														-0.8681		3.4901		0.3485			-1.6179	0.31198
														0.0283		0.9794		-1.1011			-0.593841	1.45042
														1.3433		0.1448		-0.9215			-1.44415	-0.368517
														0.2394		0.1741		-0.6292			-0.548532	0.447201
														0.0859		1.3696		-0.3812			-0.279434	-0.192849
														0.641		0.8721		-1.1754			0.375411	1.42617
														0.6666		0.1698		2.1713			0.910698	0.111491
														1.9799		2.6516		0.0214			0.2122	-1.28339
														2.9931		0.4797		0.109			0.0397981	0.713645
														0.1409		0.8458		1.3345			-0.428217	-1.1797
														-0.6528		0.0241		0.064			-0.794341	-1.04947
														-1.2256		0.2207		1.9541			-1.42904	-1.19958
														-1.2091		0.0201		0.399			-0.288839	0.184737
														-0.1588		0.0998		0.0228			-1.52347	0.834007
														-0.5153		0.3507		0.7906			-1.51814	0.141579
														-1.2125		0.487		0.8109			1.24367	-0.0024252
														-0.2362		0.0811		0.1832			0.310773	0.176657
														-0.1447		0.642		2.5238			-1.48181	-1.35401
														-0.6447		2.4924		-0.1212			-0.88556	1.17105
														-1.0916		1.7407		-0.74			0.62981	0.612905
														-1.1135		0.9259		-0.0168			-1.74025	-0.0041008
														-0.4654		0.7129		-0.9631			-1.30869	0.646174
														-0.612		5.6849		-0.4465			-1.44584	-0.426521
														-0.451		1.3426		-0.5291			-1.1195	1.41972
														-1.1763		0.0873		-0.7587			1.20498	0.0430997
														-1.1517		0.6142		-0.8065			0.537052	-0.161499
														-0.4392		0.2083		-0.5264			-0.818726	-0.16535
														-1.1382		0.3132		-0.7179			0.12736	-0.686933
														-1.0991		2.2971		-0.3551			0.803867	1.33101
														-0.3137		3.1331		-0.1416			-0.504869	0.714321
														-0.6118		3.7368		-0.6683			1.34946	0.979613
														-0.392		0.8301		-0.5005			0.981348	0.274045
														-0.6896		1.021		-1.1639			-0.843587	0.530764
														-0.4987		2.7322		-1.1855			-0.694079	1.60267
														-0.6061		0.2219		-0.3539			-0.704874	-0.219343
														-0.4819		1.0896		-0.6549			1.41226	-0.328085
														-0.6143		0.7919		-0.267			-0.0440966	-1.3105
														0.2077		1.0206		-0.3426			-1.50539	-0.677678
														-0.9096		1.3389		-0.6843			1.2781	0.44623
														-0.1516		0.7682		-0.4493			-0.261339	0.630476
														-0.94		0.4561		-0.2694			-1.48732	-0.0195075
														-1.0258		0.2695		-0.9287			-0.2548	0.00180826
														-0.7671		0.5914		-0.4869			-0.790317	0.601799
														-1.0903		0.6246		-0.406			-0.171901	0.272853
														-0.202		1.1921		-0.4177			0.231356	-0.549126
														-1.0106		1.8319		-0.5387			0.233948	0.0434084
														0.4222		0.5739		-0.347			2.06452	-0.306156
														0.3426		0.1836		0.8412			0.777153	-0.355416
														0.6017		-0.8584		2.4234			0.0537575	1.28793
														0.5875		-1.1521		3.4901			-0.807841	0.233085
														0.2623		-0.8769		0.9794			-0.612997	0.517013
														0.5461		-1.0723		0.1448			-0.743471	1.01748
														0.1164		-0.0258		0.1741			2.05164	0.394259
														1.0705		-0.5323		1.3696			2.11584	1.08847
														0.8718		-0.752		0.8721			-1.90508	-1.58796
														0.9258		-0.9355		0.1698			-1.29707	0.0152396
														1.4789		-0.3754		2.6516			-0.560602	0.880855
														0.7492		-0.4328		0.4797			0.930149	-0.406985
														0.6578		-1.102		0.8458			1.0647	-0.868485
														0.0983		-0.2346		0.0241			1.24618	-0.915989
														1.3299		-0.2431		0.2207			-1.24072	-0.0090298
														0.0671		-0.4967		0.0201			0.633775	-1.0251
														-0.6778		-0.1469		0.0998			-0.101973	-0.323392
														-0.6015		-0.7776		0.3507			1.573	-0.819792
														-0.0877		-0.4875		0.487			-1.19629	0.988768
														-0.8611		-0.5376		0.0811			-1.16607	-0.357817
														-1.2057		-1.2133		0.642			0.775323	-0.577447
														-0.9418		-0.7382		2.4924			-0.590372	-1.26232
														-0.8526		-0.2313		1.7407			-0.759356	0.13562
														-0.9817		-1.1824		0.9259			0.00421703	-0.517673
														-1.0506		-0.4617		0.7129			1.63281	-0.636209
														-1.0921		-0.9764		5.6849			-0.642492	-1.13998
														-0.1816		-0.5707		1.3426			0.280593	1.44608
														-1.0475		-1.1546		0.0873			0.631461	1.72806
														-0.9574		-0.8141		0.6142			1.31854	-0.476824
														-0.8718		-0.8023		0.2083			0.348044	-0.515178
														-0.9456		-0.6378		0.3132			-1.01475	-0.401328
														-0.0713		-1.1368		2.2971			0.293153	-0.620457
														-0.3885		-0.4473		3.1331			-0.421046	-0.740744
														-0.5716		-0.2649		3.7368			0.653706	1.46839
														-0.7795		-0.718		0.8301			-1.08936	-0.605591
														-0.9143		-0.4647		1.021			0.173775	0.624509
														-0.7611		-1.0187		2.7322			-1.25451	1.11526
														-0.2294		-0.3728		0.2219			-1.08977	0.495628
														-0.6994		-0.487		1.0896			0.266777	-0.806742
														-1.2291		-1.1686		0.7919			-0.886357	-1.43186
														-0.6273		-0.6752		1.0206			-1.01161	-0.512285
														-1.0169		-0.8215		1.3389			-0.317351	-0.523025
														-0.5242		-0.4795		0.7682			-1.22369	-1.04631
														-0.4122		-0.2643		0.4561			-0.957296	-0.236288
														-0.8839		-0.6089		0.2695			-0.0029827	1.12648
														-0.9275		-1.1862		0.5914			0.218532	1.58433
														-0.6695		-0.1919		0.6246			0.183843	1.31149
														-0.3615		-1.1423		1.1921			0.11901	1.69357
														-1.073		-0.8907		1.8319			1.10595	0.779156
														-0.3805		-0.4822		0.5739			1.20498	2.06475
														-0.6491		1.093		0.1836			-1.11623	0.617448
														-1.2311		2.8577		-0.8584			0.633481	0.876617
														-0.793		0.915		-1.1521			-0.718901	-0.482856
														-0.4533		0.0904		-0.8769			-1.04777	-0.0537571
														-0.667		0.0815		-1.0723			0.107152	-0.0426501
														-0.3545		1.6112		-0.0258			-1.46275	-0.18305
														-1.0683		1.2534		-0.5323			0.199063	0.412478
														-0.8208		0.7962		-0.752			1.53708	-0.326124
														-0.1898		0.8609		-0.9355			0.507526	-0.403967
														-1.1506		0.2785		-0.3754			1.27238	0.150452
														-0.6902		1.2938		-0.4328			-1.65725	1.43393
														-0.9025		1.8262		-1.102			-1.33266	0.0910239
														-1.0407		0.5635		-0.2346			1.03757	1.60293
														-0.9966		0.7302		-0.2431			-0.564422	-0.0970228
														-0.7689		1.3486		-0.4967			0.322985	-0.251187
														-0.4985		0.1124		-0.1469			1.8502	0.833179
														-0.793		0.2128		-0.7776			0.24879	-1.37112
														-0.7736		0.3892		-0.4875			-0.307155	-0.424022
														-0.8272		-1.1973		-0.5376			-0.0051825	0.202668
														-0.315		-1.0598		-1.2133			0.214289	-0.738316
														-0.8199		-1.1852		-0.7382			-0.576975	-0.576947
														-1.2105		-1.0624		-0.2313			0.994806	1.34796
														-0.4609		-1.1791		-1.1824			-0.169666	1.34553
														-0.3183		-0.9198		-0.4617			-0.227201	1.01453
														-1.206		-1.1763		-0.9764			1.70085	-0.738316
														-0.3484		-0.3325		-0.5707			-1.63898	-0.560592
														-1.025		-0.6501		-1.1546			0.57702	0.735087
														-0.1368		-1.1782		-0.8141			0.0185831	-0.893572
														-1.1413		-0.6819		-0.8023			1.7593	0.127498
														-0.6722		-0.6537		-0.6378			0.101504	0.919283
														-0.8462		-0.7083		-1.1368			-0.981977	1.21617
														-0.575		-0.8734		-0.4473			-0.82702	0.650145
														-1.0543		-0.1637		-0.2649			0.741154	0.366199
														-0.932		-1.0294		-0.718			0.273445	-0.423538
														-0.8376		-1.1878		-0.4647			-2.03192	0.790748
														-1.0761		-0.0044		-1.0187			-1.89258	-0.427007
														-0.4859		-0.7909		-0.3728			-1.17044	0.892103
														-0.2176		-1.077		-0.487			1.1892	-0.0520714
														-0.3295		-0.1136		-1.1686			1.37553	-0.403458
														-1.1637		-0.8201		-0.6752			-0.112213	-0.898155
														0.7545		-1.1987		-0.8215			-1.22369	0.956398
														2.9885		-1.0085		-0.4795			-0.378572	-0.789382
														0.6151		-0.5623		-0.2643			0.702337	0.397239
														3.466		-0.8644		-0.6089			2.25557	0.892861
														2.0043		-0.5801		-1.1862			0.517655	0.0262791
														0.728		-0.2436		-0.1919			1.82912	-0.393342
														0.3854		-0.0572		-1.1423			-1.18448	-0.074967
														1.0226		0.8154		0.915			0.937046	1.65452
														0.0269		0.4709		0.0904			-0.0491749	-0.513213
														1.217		0.1298		0.0815			-1.8814	0.934215
														0.7135		1.6791		1.6112			-0.353209	-0.356333
														1.3191		1.0259		1.2534			-0.260602	-0.148826
														0.2789		0.3718		0.7962			1.27083	-0.0608123
														1.316		2.5235		0.8609			-0.0950365	0.898564
														0.2917		1.5329		0.2785			-0.592128	0.255648
														0.2574		4.7253		1.2938			-1.61359	-0.460011
														1.5351		0.4572		1.8262			-0.313569	1.32035
														1.1071		0.4645		0.5635			1.01748	1.47146
														0.8208		1.3105		0.7302			0.989357	0.747136
														0.4045		3.3495		1.3486			-1.501	1.13597
														1.5362		1.7957		0.1124			0.452262	0.950682
														0.2387		0.9071		0.2128			-2.05785	0.902869
														-0.5931		1.5394		0.3892			1.02432	1.3687
														-1.223		0.2494		-1.1973			-0.564369	0.0613562
														-0.9959		1.4852		-1.0598			-0.520651	1.43556
														-0.599		0.3405		-1.1852			-0.618751	1.13674
														-1.1411		0.2162		-1.0624			1.35708	-0.680055
														-0.8402		0.4679		-1.1791			1.87627	-0.856075
														-1.1995		0.0672		-0.9198			-0.290072	0.518944
														-0.6923		0.0135		-1.1763			0.669847	0.866088
														-1.1321		0.4828		-0.3325			-1.51782	-1.15396
														-1.1792		0.8961		-0.6501			0.433174	0.0169083
														-1.2052		2.8231		-1.1782			0.550503	-0.32817
														-1.1051		2.4021		-0.6819			0.91672	1.63262
														-1.1883		0.3849		-0.6537			-1.8462	-0.0673886
														-1.2168		5.0229		-0.7083			-0.725323	1.34348
														-0.7952		1.0531		-0.8734			-0.529361	2.50561
														-0.1135		0.2037		-0.1637			-0.828671	0.177811
														-0.763		0.3372		-1.0294			0.491318	0.1134
														-0.7574		0.4246		-1.1878			0.0356807	1.23932
														-0.7014		0.4047		-0.0044			-2.253	1.05525
														-0.7873		0.4053		-0.7909			0.158799	-1.72438
														-1.0247		0.0666		-1.077			-1.20695	-0.731338
														-0.5775		0.6148		-0.1136			-1.61005	0.559086
														-1.1903		-0.5777		-0.8201			-2.00214	-0.312233
														-1.1554		-0.2383		-1.1987			0.85931	1.63262
														-1.2243		-0.9882		-1.0085			-2.07362	0.866774
														-0.5118		-1.1091		-0.5623			-0.0392427	0.899302
														-0.8996		-0.3004		-0.8644			-1.26619	1.05601
														-0.7443		-1.1134		-0.5801			-0.0179227	0.856524
														-1.0571		-1.1843		-0.2436			0.859111	-0.0646236
														-1.1969		-1.1192		-0.0572			0.362549	0.58215
														-1.1713		-1.2128		0.8154			-2.31262	0.982484
														-1.1693		-0.1963		0.4709			-0.750427	-0.104126
														-1.2076		-1.0626		0.1298			0.716964	1.65843
														-1.1151		-0.5772		1.6791			0.173185	-0.0717556
														-1.1234		-1.1374		1.0259			-0.686465	0.488405
														-0.8236		-1.0878		0.3718			-1.05956	1.41484
														-1.2042		-0.7266		2.5235			-0.401681	-1.85766
														-0.231		-0.0621		1.5329			-2.0174	-0.822777
														-0.9259		-1.2071		4.7253			0.543722	0.0992423
														-0.2745		-0.3936		0.4572			-0.992146	0.60018
														-0.8802		-1.0388		0.4645			-0.387827	-1.96672
														-0.8061		-0.2641		1.3105			-1.13456	2.48901
														-0.9713		-1.1256		3.3495			0.215261	-0.0840941
														-1.1743		-1.2094		1.7957			1.96189	0.529069
														-0.3079		-1.0869		0.9071			0.369735	-0.452088
														-0.2921		-0.6115		1.5394			-1.5662	0.519179
														-0.4221		-1.1344		0.2494			-1.75429	-0.101945
														-1.1138		-1.0835		1.4852			1.04337	1.35015
														-0.0774		-1.1625		0.3405			1.03609	2.17198
														-0.3756		-1.2043		0.2162			-0.644366	0.344484
														-1.0471		-1.0879		0.4679			-0.467888	-0.001416
														-1.0873		-0.8696		0.0672			0.653947	0.933813
														-0.6686		-0.9477		0.0135			2.55596	-0.134786
														-0.8426		-0.7612		0.4828			-1.45383	-1.61839
														-1.1548		-0.6192		0.8961			0.251978	0.891473
														-1.215		-1.0968		2.8231			-1.49894	-1.74598
														-0.5181		-0.2858		2.4021			-0.0278833	0.356125
														-0.0536		-1.0229		0.3849			0.996272	0.59382
														-0.9214		-0.0115		5.0229			-0.69521	-0.212896
														-0.8824		-1.1546		1.0531			-0.220297	1.56342
														-1.1571		-0.4516		0.2037			-1.06839	0.687736
														-1.1546		-0.0992		0.3372			0.0119411	1.75536
														-1.0842		-0.7891		0.4246			-0.67752	-0.441041
														-0.2504		-0.8918		0.4047			0.572037	0.505968
														-0.1455		-0.9281		0.4053			-1.56713	-1.42462
														-0.4917		-1.1927		0.0666			-1.45017	1.54609
														-1.0748		-0.4332		0.6148			1.67741	0.663251
														-1.1718		-1.1815		-0.5777			-0.940522	0.439406
														-0.7215		-0.0068		-0.2383			-0.158422	-0.0964675
														-0.2394		-1.104		-0.9882			-0.810048	0.856682
														-0.2221		-1.0027		-1.1091			-1.95715	0.472667
														-1.1879		-0.8987		-0.3004			-1.19922	-0.32458
														-1.2001		-1.133		-1.1134			0.616492	1.63828
														-0.3144		-1.1694		-1.1843			-1.62776	0.997406
														-1.1232		-1.1308		-1.1192			-1.20807	-0.284829
														-0.821		-1.0415		-1.2128			-0.74562	-0.747147
														-1.2086		-1.1925		-0.1963			0.78735	-0.7568
														-0.6497		-0.368		-1.0626			0.404731	0.978682
														-1.2185		-0.217		-0.5772			-1.31527	0.810048
														-0.0283		-0.4697		-1.1374			0.724518	0.358965
														-1.129		-0.2141		-1.0878			-1.7268	-0.658923
														-1.2105		-0.2972		-0.7266			0.123518	-0.229503
														-1.007		-1.1584		-0.0621			0.125193	-0.967975
														-0.2387		-0.5823		-1.2071			-0.866546	-0.553427
														-1.1779		-1.1621		-0.3936			0.453322	0.0114078
														-1.1201		-0.068		-1.0388			-0.328699	-0.805065
														-0.9125		-0.3088		-0.2641			-0.603676	1.38643
														-0.4976		-1.0715		-1.1256			0.251138	0.789419
														-0.3874		-1.1823		-1.2094			-0.886026	1.00947
														-0.6746		-1.0763		-1.0869			-1.77119	-0.0520714
																-1.112		-0.6115			0.00943857	1.45305
																-0.4166		-1.1344			-0.618286	-0.0707071
																-0.5261		-1.0835			-1.30201	0.322191
																-0.9895		-1.1625			0.392471	-0.461472
																-1.0912		-1.2043			1.32998	0.110578
																-1.1422		-1.0879			1.32378	-0.584093
																-1.1933		-0.8696			0.841427	1.75731
																-1.1242		-0.9477			-1.14562	-0.0827651
																-1.2028		-0.7612			-1.19435	0.989538
																-1.0757		-0.6192			-0.0228417	0.0367149
																-0.1777		-1.0968			-0.72847	-0.101419
																-0.2101		-0.2858			-0.207903
																-1.2049		-1.0229			0.812605	0.766189
																-1.2126		-0.0115			-0.251001	1.84254
																-0.1889		-1.1546			-0.871761	-1.4312
																-0.8561		-0.4516			-0.294703	-0.341643
																-1.2055		-0.0992			0.00207403	2.73801
																-0.2817		-0.7891			-1.82431	0.0998352
																-0.7205		-0.8918			0.817088	0.782606
																-0.9242		-0.9281			-1.07529	0.986851
																-0.0011		-1.1927			1.16252	-0.585044
																-0.682		-0.4332			-0.690485	1.18514
																-0.8413		-1.1815			2.43827	-0.518195
																-1.2034		-0.0068			-0.623739	0.356563
																-1.1097		-1.104			-0.352479	-0.3364
																-0.1807		-1.0027			2.70264	0.829204
																-1.0534		-0.8987			-1.14337	0.0502173
																-1.0176		-1.133			-0.0243871	-0.158422
																-1.0309		-1.1694			-1.86447	-0.330696
																-1.1532		-1.1308			-0.642804	-1.33873
																-1.0683		-1.0415			-0.648833	-0.477743
																0.8161		-1.1925			-0.678616	0.520189
																-0.6015		-0.368			1.58603	1.11074
																-0.3908		-0.217			-1.73606	-0.903379
																-0.1594		-0.4697			-0.70623	1.25238
																-0.9383		-0.2141			-0.68037	1.03734
																-0.5895		-0.2972			-2.04197	-0.309182
																-0.5962		-1.1584			-0.548873	-0.624403
																0.9661		-0.5823			1.59719	-1.22868
																0.2497		-1.1621			0.406621	0.0234908
																0.6528		-0.068			0.458606	0.44254
																0.3933		-0.3088			0.814165	-0.763952
																0.0598		-1.0715			0.0125239	-1.77343
																0.4915		-1.1823			0.410324	-1.39992
																0.1749		-1.0763			-0.779376
																0.9249		-1.112			-1.13922
																0.3753		-0.4166			-0.92528
																1.0242		-0.5261			-1.87739
																0.0616		-0.9895			-0.728576
																0.2618		-1.0912			-0.753811
																-0.2427		-1.1422			-1.73842
																-0.0722		-1.1933			0.469952
																-0.4863		-1.1242			-0.585505
																-0.4027		-1.2028			-0.714733
																-1.0439		-1.0757			-0.328658
																-0.9112		-0.1777			-1.55076
																-0.9307		-0.2101			-1.04903
																-0.6652		-1.2049			-1.76501
																-0.6532		-1.2126			1.05977
																-1.0965		-0.1889			-0.488486
																-1.2206		-0.8561			-1.64061
																-0.5375		-1.2055			-0.415993
																-0.859		-0.2817			0.605416
																-0.5981		-0.7205			-0.796592
																-0.9731		-0.9242			-0.518912
																-0.8996		-0.0011			-1.17472
																-0.8681		-0.682			0.153184
																0.0283		-0.8413			-0.170729
																1.3433		-1.2034			1.70716
																0.2394		-1.1097			-1.83343
																0.0859		-0.1807			1.18354
																0.641		-1.0534			-1.44013
																0.6666		-1.0176			-0.80599
																1.9799		-1.0309			-0.529982
																2.9931		-1.1532			0.116795
																0.1409		-1.0683			-0.0831681
																-0.6528		0.9661			-0.879458
																-1.2256		0.2497			0.493289
																-1.2091		0.6528			-1.00955
																-0.1588		0.3933			0.677713
																-0.5153		0.0598			0.41007
																-1.2125		0.4915			-0.950029
																-0.2362		0.1749			-1.26098
																-0.1447		0.9249			-0.635533
																-0.6447		0.3753			-1.90826
																-1.0916		1.0242			-1.33889
																-1.1135		0.0616			0.00492282
																-0.4654		0.2618			-0.725323
																-0.612		-0.2427			0.104703
																-0.451		-0.0722			-0.250423
																-1.1763		-0.4863			-0.444498
																-1.1517		-0.4027			-1.55955
																-0.4392		-1.0439			-0.2572
																-1.1382		-0.9112			-0.62505
																-1.0991		-0.9307			1.46196
																-0.3137		-0.6652			-0.802905
																-0.6118		-0.6532			-1.50403
																-0.392		-1.0965			-1.54718
																-0.6896		-1.2206			-1.58661
																-0.4987		-0.5375			-0.982593
																-0.6061		-0.859			0.88859
																-0.4819		-0.5981			-0.109135
																-0.6143		-0.9731			1.38042
																0.2077		-0.8996			-0.454167
																-0.9096		-0.8681			-2.142
																-0.1516		0.0283			-0.422387
																-0.94		1.3433			-0.174768
																-1.0258		0.2394			-0.585364
																-0.7671		0.0859			0.0685387
																-1.0903		0.641			-0.426036
																-0.202		0.6666			-1.04258
																-1.0106		1.9799			-0.618556
																0.4222		2.9931			-0.490678
																0.3426		0.1409			1.23653
																0.6017		-0.6528			-1.51863
																0.5875		-1.2256			1.48014
																0.2623		-1.2091			-1.12535
																0.5461		-0.1588			-1.06301
																0.1164		-0.5153			-0.0507731
																1.0705		-1.2125			-1.50476
																0.8718		-0.2362			0.240434
																0.9258		-0.1447			0.87297
																1.4789		-0.6447			-0.118346
																0.7492		-1.0916			-0.772242
																0.6578		-1.1135			-0.498942
																0.0983		-0.4654			1.05601
																1.3299		-0.612			1.16272
																0.0671		-0.451			-1.24502
																-0.6778		-1.1763			-0.86127
																-0.6015		-1.1517			-0.51704
																-0.0877		-0.4392			0.582781
																-0.8611		-1.1382			1.21917
																-1.2057		-1.0991			-1.75404
																-0.9418		-0.3137			-0.659891
																-0.8526		-0.6118			1.3014
																-0.9817		-0.392			-1.98466
																-1.0506		-0.6896			0.441429
																-1.0921		-0.4987			-1.42686
																-0.1816		-0.6061			1.08675
																-1.0475		-0.4819			-0.0290088
																-0.9574		-0.6143			0.00821064
																-0.8718		0.4222			0.224016
																-0.9456		0.3426			-0.708106
																-0.0713		0.6017			0.189115
																-0.3885		0.5875			1.85623
																-0.5716		0.2623			-1.40646
																-0.7795		0.5461			0.0469613
																-0.9143		0.1164			0.28392
																-0.7611		1.0705			-1.00633
																-0.2294		0.8718			-1.6665
																-0.6994		0.9258			-1.7339
																-1.2291		1.4789			0.519179
																-0.6273		0.7492			0.734723
																-1.0169		0.6578			0.854432
																-0.5242		0.0983			0.430764
																-0.4122		1.3299			-0.440643
																-0.8839		0.0671			-0.202883
																-0.9275		-0.6778			-0.845131
																-0.6695		-0.6015			0.840586
																-0.3615		-0.0877			0.363749
																-1.073		-0.8611			-1.86589
																-0.3805		-1.2057			-1.55467
																-0.6491		-0.9418			-2.10145
																-1.2311		-0.8526			-0.685699
																-0.793		-0.9817			-0.697798
																-0.4533		-1.0506			0.532297
																-0.667		-1.0921			0.0262938
																-0.3545		-0.1816			1.48746
																-1.0683		-1.0475			-1.5385
																-0.8208		-0.9574			-1.8925
																-0.1898		-0.8718			-0.664097
																-1.1506		-0.9456			-1.18294
																-0.6902		-0.0713			-1.40075
																-0.9025		-0.3885			-0.726257
																-1.0407		-0.5716			0.0249364
																-0.9966		-0.7795			0.338804
																-0.7689		-0.9143			2.65128
																-0.4985		-0.7611			0.275238
																-0.793		-0.2294			-1.23215
																-0.7736		-0.6994			-1.25753
																-0.8272		-1.2291			-1.37623
																-0.315		-0.6273			-0.389153
																-0.8199		-1.0169			-0.163633
																-1.2105		-0.5242			0.0182186
																-0.4609		-0.4122			-0.165227
																-0.3183		-0.8839			1.13004
																-1.206		-0.9275			1.10548
																-0.3484		-0.6695			-0.309862
																-1.025		-0.3615			1.38432
																-0.1368		-1.073			0.986683
																-1.1413		-0.3805			-0.130675
																-0.6722		-0.6491			-0.768433
																-0.8462		-1.2311			-1.41364
																-0.575		-0.793			-0.460514
																-1.0543		-0.4533			-1.27514
																-0.932		-0.667			-0.946188
																-0.8376		-0.3545			-0.54788
																-1.0761		-1.0683			1.6318
																-0.4859		-0.8208			0.671258
																-0.2176		-0.1898			-1.93428
																-0.3295		-1.1506			-2.2523
																-1.1637		-0.6902			-0.697205
																0.7545		-0.9025			-0.161566
																2.9885		-1.0407			-1.30625
																0.6151		-0.9966			-0.100902
																3.466		-0.7689			0.916697
																2.0043		-0.4985			-0.184937
																0.728		-0.793			-1.88104
																0.3854		-0.7736			-0.33045
																1.0226		-0.8272			0.479699
																0.0269		-0.315			-0.704943
																1.217		-0.8199			-1.65976
																0.7135		-1.2105			1.65533
																1.3191		-0.4609			-0.325614
																0.2789		-0.3183			0.585742
																1.316		-1.206			-0.222444
																0.2917		-0.3484			0.0964396
																0.2574		-1.025			-0.0624959
																1.5351		-0.1368			-0.300005
																1.1071		-1.1413			2.64508
																0.8208		-0.6722			-0.87532
																0.4045		-0.8462			-0.780303
																1.5362		-0.575			1.15412
																0.2387		-1.0543			-1.63351
																-0.5931		-0.932			-0.943152
																-1.223		-0.8376			-1.54772
																-0.9959		-1.0761			-0.0386231
																-0.599		-0.4859			0.230581
																-1.1411		-0.2176			-1.70286
																-0.8402		-0.3295			1.50931
																-1.1995		-1.1637			-0.758471
																-0.6923		0.7545			-0.987616
																-1.1321		2.9885			0.841406
																-1.1792		0.6151			1.3195
																-1.2052		3.466			-0.317186
																-1.1051		2.0043			-0.207517
																-1.1883		0.728			0.548703
																-1.2168		0.3854			1.3235
																-0.7952		1.0226			-1.44992
																-0.1135		0.0269			-1.50696
																-0.763		1.217			0.805821
																-0.7574		0.7135			-2.24843
																-0.7014		1.3191			0.335476
																-0.7873		0.2789			1.77624
																-1.0247		1.316			-0.854721
																-0.5775		0.2917			0.667247
																-1.1903		0.2574			-0.936647
																-1.1554		1.5351			0.31257
																-1.2243		1.1071			0.956398
																-0.5118		0.8208			0.110015
																-0.8996		0.4045			-1.65193
																-0.7443		1.5362			1.02788
																-1.0571		0.2387			-1.21271
																-1.1969		-0.5931			-1.67496
																-1.1713		-1.223			-1.64632
																-1.1693		-0.9959			0.55196
																-1.2076		-0.599			-1.27161
																-1.1151		-1.1411			-0.098232
																-1.1234		-0.8402			-1.50797
																-0.8236		-1.1995			1.13674
																-1.2042		-0.6923			-0.961973
																-0.231		-1.1321			-0.359343
																-0.9259		-1.1792			-0.978203
																-0.2745		-1.2052			1.39665
																-0.8802		-1.1051			-2.07931
																-0.8061		-1.1883			0.616862
																-0.9713		-1.2168			1.34101
																-1.1743		-0.7952			1.13597
																-0.3079		-0.1135			-0.761239
																-0.2921		-0.763			0.511934
																-0.4221		-0.7574			-1.75478
																-1.1138		-0.7014			-0.324067
																-0.0774		-0.7873			0.34441
																-0.3756		-1.0247			0.938419
																-1.0471		-0.5775			-1.76184
																-1.0873		-1.1903			-0.964116
																-0.6686		-1.1554			0.064202
																-0.8426		-1.2243			1.02418
																-1.1548		-0.5118			-0.280218
																-1.215		-0.8996			0.0699064
																-0.5181		-0.7443			0.63636
																-0.0536		-1.0571			0.400819
																-0.9214		-1.1969			-0.293225
																-0.8824		-1.1713			-0.813701
																-1.1571		-1.1693			-0.335851
																-1.1546		-1.2076			0.490942
																-1.0842		-1.1151			-0.365469
																-0.2504		-1.1234			-1.17044
																-0.1455		-0.8236			1.57478
																-0.4917		-1.2042			0.466733
																-1.0748		-0.231			0.316823
																-1.1718		-0.9259			-0.997929
																-0.7215		-0.2745			0.0783976
																-0.2394		-0.8802			0.651442
																-0.2221		-0.8061			0.14279
																-1.1879		-0.9713			-0.325614
																-1.2001		-1.1743			1.00947
																-0.3144		-0.3079			-1.29895
																-1.1232		-0.2921			-0.572642
																-0.821		-0.4221			-0.959018
																-1.2086		-1.1138			-0.0928627
																-0.6497		-0.0774			0.367442
																-1.2185		-0.3756			-0.0744336
																-0.0283		-1.0471			-1.71768
																-1.129		-1.0873			-0.0256339
																-1.2105		-0.6686			-0.594715
																-1.007		-0.8426			-1.89955
																-0.2387		-1.1548			-2.06626
																-1.1779		-1.215			0.399013
																-1.1201		-0.5181			-1.44047
																-0.9125		-0.0536			-2.52972
																-0.4976		-0.9214			-1.28758
																-0.3874		-0.8824			0.518944
																-0.6746		-1.1571			0.101504
																		-1.1546			0.203233
																		-1.0842			0.937738
																		-0.2504			-1.7937
																		-0.1455			-0.75756
																		-0.4917			-1.61005
																		-1.0748			0.488405
																		-1.1718			-0.240276
																		-0.7215			-0.944398
																		-0.2394			-1.25714
																		-0.2221			0.251525
																		-1.1879			-2.10817
																		-1.2001			0.426561
																		-0.3144			-1.41421
																		-1.1232			-1.01748
																		-0.821			-0.556143
																		-1.2086			0.826431
																		-0.6497			-0.0890988
																		-1.2185			-1.68501
																		-0.0283			0.714994
																		-1.129			0.729723
																		-1.2105			-0.325107
																		-1.007			-1.58638
																		-0.2387			-0.0245085
																		-1.1779			-0.267724
																		-1.1201			-0.70626
																		-0.9125			0.417341
																		-0.4976			0.0390775
																		-0.3874			0.849415
																		-0.6746			0.409444
																					0.153184
																					1.27083
																					-2.07408
																					0.548769
																					-1.91621
																					0.509433
																					-1.5407
																					0.242175
																					0.249203
																					-0.666442
																					-1.55622
																					0.695643
																					-0.876219
																					-0.695501
																					0.390054
																					-1.70129
																					-0.739681
																					-1.3806
																					0.391849
																					-1.22485
																					-0.691353
																					-1.32474
																					-0.0810479
																					1.34592
																					-0.457543
																					-1.92777
																					1.32609
																					-0.252755
																					-1.34546
																					0.737797
																					-1.75104
																					-1.48179
																					0.145062
																					-1.48373
																					0.225849
																					0.990474
																					0.536696
																					0.540501
																					1.00135
																					-0.886446
																					0.160586
																					0.763448
																					0.550713
																					-0.537292
																					-0.101419
																					-0.542101
																					-1.83583
																					0.314391
																					0.325793
																					-0.316331
																					0.0890462
																					-0.700143
																					-1.08204
																					-0.0542858
																					0.620714
																					-0.475811
																					-0.611933
																					-0.477291
																					-0.191295
																					0.238604
																					-2.26465
																					1.46085
																					1.61472
																					-0.129506
																					-1.31788
																					-0.915579
																					-0.720634
																					-0.490172
																					2.15973
																					0.617485
																					1.57478
																					-1.41249
																					-0.401447
																					0.117343
																					-0.0433028
																					-1.32657
																					0.835415
																					0.28723
																					0.836802
																					2.83484
																					0.661253
																					-2.0448
																					0.297873
																					0.679175
																					-1.98557
																					2.23661
																					-0.584581
																					-1.57477
																					0.744476
																					-1.59026
																					-1.79904
																					-0.95129
																					1.44167
																					0.273445
																					-1.94866
																					-0.444586
																					0.763448
																					1.25528
																					-1.07712
																					0.353448
																					1.64397
																					-0.0399982
																					0.525239
																					-0.253253
																					-0.882044
																					0.448109
																					-0.294745
																					-0.693641
																					-1.77153
																					0.747136
																					-0.843159
																					-2.19354
																					-0.365965
																					0.430776
																					-1.29202
																					-0.593777
																					0.653451
																					0.0234908
																					0.328215
																					0.288437
																					-0.136983
																					0.133131
																					-1.03082
																					0.602099
																					-2.42709
																					-1.48795
																					-1.20962
																					-0.973513
																					0.737797
																					-0.297902
																					0.803087
																					0.567393
																					0.34504
																					0.806504
																					0.485883
																					0.588639
																					-0.797938
																					-1.28497
																					1.08187
																					0.453094
																					1.65843
																					-0.71741

## Sheet: Supplementary Figure 2
Supplementary Figure 2d				Supplementary Figure 2e				Supplementary Figure 2f			Supplementary Figure 2h			Supplementary Figure 2j											Supplementary Figure 2o			Supplementary Figure 2q
Empty vector	Myc-INPP4B WT	Myc-INPP4B C842A		Empty vector	Myc-INPP4B WT	Myc-INPP4B C842A		GFP-vector	GFP-INPP4B		GFP-vector	GFP-INPP4B		GFP-vector					GFP-INPP4B						Empty Vector	Myc-INPP4B WT		Empty Vector			Myc-INPP4B WT			Myc-INPP4B C842A
1	1.63004	0.954823		1	2.40683	1.27664		94.4043	95.9119		1	1.14365		0 mins EGF	5 mins EGF	10 mins EGF	20 mins EGF	30 mins EGF	0 mins EGF	5 mins EGF	10 mins EGF	20 mins EGF	30 mins EGF		40.9	36.8		5 mins EGF	15 mins EGF	30 mins EGF	5 mins EGF	15 mins EGF	30 mins EGF	5 mins EGF	15 mins EGF	30 mins EGF
1	1.01004	1.54321		1	2.00689	1.54321		95.438	96.1255		1	0.696024		1	1.92874	1.76168	1.46493	1.86649	0.750775	2.41041	2.59243	2.43637	1.20398		41.8182	44.6429		1	1	1	0.564979	0.464006	0.454636	0.876869	0.710817	1.02465
1	0.956582	0.898691		1	1.95788	1.03014		97.6431	97.1963		1	1.01741		1	1.60332	1.72536	1.20529	0.925433	0.753118	0.729446	0.889933	0.923623	1.39021		33.3333	35.8491		1	1	1	0.66543	0.333987	0.508574	1.14681	0.753469	1.64329
														1	2.00801	2.08616	1.89017	1.85325	0.98717	2.46196	2.44708	2.08143	1.58494					1	1	1	0.543323	0.770998	0.628981	1.29374	1.16876	1.50056
														1	1.28927	0.913698	1.08123	0.970608	0.790863	1.35496	0.894703	1.30315	1.00998
														GFP-vector					GFP-INPP4B
														0 mins EGF	5 mins EGF	10 mins EGF	20 mins EGF	30 mins EGF	0 mins EGF	5 mins EGF	10 mins EGF	20 mins EGF	30 mins EGF
														1	1	1	1	1	0.750775	1.24973	1.47156	1.66313	0.64505
														1	1	1	1	1	0.753118	0.454959	0.515797	0.766305	1.50222
														1	1	1	1	1	0.98717	1.22607	1.17301	1.10118	0.855219
														1	1	1	1	1	0.790863	1.05095	0.979211	1.20525	1.04056

## Sheet: Supplementary Figure 3
Supplementary Figure 3b													Supplementary Figure 3c				Supplementary Figure 3h				Supplementary Figure 3i
No INPP4B				7.5 mM INPP4B				15 nM INPP4B					No Rab7	250 nM Rab7	1000 nM Rab7		NT shRNA	INPP4B shRNA #1	INPP4B shRNA #2		NT shRNA	INPP4B shRNA #1	INPP4B shRNA #2
0 nM Rab7	250 nM Rab7	500 nM Rab7	1000 nM Rab7	0 nM Rab7	250 nM Rab7	500 nM Rab7	1000 nM Rab7	0 nM Rab7	250 nM Rab7	500 nM Rab7	1000 nM Rab7		20.8255	396.049	800.586		1	0.512999	0.532585		12.1519	5.36585	10.8729
53.061	46.9535	51.4925	58.6345	73.8865	443.002	603.297	859.221	371.225	904.538	989.466	1076.14		43.0305	641.203	896.417		1	0.557906	0.542649		16.2473	6.89127	5.31088
35.6465	27.8155	38.376	37.01	78.677	669.019	845.504	933.427	375.017	922.941	966.909	1346.92		7.839	383.075	866.656		1	0.697421	0.67309		15.3898	9.29265	8.20513
40.8145	70.5605	53.4195	52.3055	48.6535	453.635	740.995	918.962	332.413	821.229	1090.06	1004.35

[truncated: 5 more sheets: Supplementary Figure 4, Supplementary Figure 5, Supplementary Figure 6, Supplementary Figure 7, Supplementary Figure 8]
